# Supplementary material for: Bioorthogonally activatable cyanine dye with torsion-induced disaggregation for in vivo tumor imaging
Source: Nat Commun. 2022 Jun 18;13:3513. doi: 10.1038/s41467-022-31136-3 (PMC9206667; doi:10.1038/s41467-022-31136-3)
Supplement: Supplementary file 3 — Source Data [file 41467_2022_31136_MOESM3_ESM.xlsx]

## Sheet: Fig. 2d
CyP7					CyP7T					CyP7TT					CyP7N					CyP7NT
Wavelength	Abs	Wavelength	FL		Wavelength	Abs	Wavelength	FL		Wavelength	Abs	Wavelength	FL		Wavelength	Abs	Wavelength	FL		Wavelength	Abs	Wavelength	FL
880	0.00259	830	57760.8		500	0.024	700	6439.24		500	0.023	700	12190.1		500	0.01203	700	11405.3		500	0.026	700	6817.14
879	0.00201	831	61767.1		501	0.023	701	6591.44		501	0.023	701	12760.1		501	0.01203	701	12107		501	0.026	701	7291.63
878	0.00283	832	65674.3		502	0.023	702	7060.44		502	0.023	702	13411.6		502	0.01201	702	12885.9		502	0.026	702	7844.64
877	0.00335	833	69482.3		503	0.023	703	8002.18		503	0.023	703	14144.6		503	0.01198	703	13741.9		503	0.026	703	8476.17
876	0.00402	834	73191		504	0.023	704	7698.3		504	0.022	704	14959.1		504	0.01194	704	14675		504	0.026	704	9239.12
875	0.00596	835	76800.6		505	0.023	705	8501.89		505	0.022	705	15855.1		505	0.01189	705	15685.3		505	0.026	705	9919.17
874	0.0072	836	80310.9		506	0.023	706	9155.94		506	0.022	706	16832.7		506	0.01183	706	16772.7		506	0.026	706	10621.9
873	0.00975	837	83722.1		507	0.023	707	9706.22		507	0.022	707	17891.7		507	0.01176	707	17937.2		507	0.026	707	11621.2
872	0.01114	838	87180.1		508	0.023	708	9799.67		508	0.022	708	19032.2		508	0.01167	708	19254.1		508	0.026	708	12639.6
871	0.01028	839	90593		509	0.023	709	11551		509	0.022	709	20254.3		509	0.01156	709	20496.1		509	0.026	709	13720.4
870	0.01133	840	93696.4		510	0.023	710	11026.5		510	0.022	710	21601.7		510	0.01144	710	21831		510	0.026	710	14634.2
869	0.01133	841	96762.2		511	0.023	711	11897.8		511	0.022	711	22896.6		511	0.01133	711	23276.3		511	0.026	711	15382.7
868	0.01224	842	99402.4		512	0.023	712	12661.4		512	0.022	712	24319		512	0.01124	712	24872.1		512	0.026	712	16309.5
867	0.01394	843	101737		513	0.023	713	13920.9		513	0.022	713	25799.5		513	0.01116	713	26474.8		513	0.026	713	17479
866	0.01432	844	103806		514	0.023	714	14613.2		514	0.022	714	27420.6		514	0.01112	714	28192.1		514	0.026	714	19167
865	0.01666	845	105532		515	0.023	715	16459.1		515	0.022	715	29165.8		515	0.01112	715	30096		515	0.026	715	20729
864	0.01875	846	106881		516	0.023	716	16720.2		516	0.021	716	30962.3		516	0.01103	716	32079.6		516	0.026	716	22166.8
863	0.02058	847	107792		517	0.023	717	18128.2		517	0.021	717	32880		517	0.01092	717	34186.6		517	0.026	717	23873.3
862	0.0229	848	108315		518	0.023	718	19391.3		518	0.021	718	34989.1		518	0.01093	718	36431.6		518	0.026	718	25776.7
861	0.0261	849	108526		519	0.023	719	20506.9		519	0.021	719	37234		519	0.011	719	38826.8		519	0.026	719	27512.8
860	0.02935	850	108463		520	0.023	720	21929.1		520	0.021	720	39509.4		520	0.011	720	41300.2		520	0.0259	720	29448.8
859	0.03365	851	108034		521	0.023	721	23234.7		521	0.021	721	41858		521	0.011	721	43921.1		521	0.02614	721	31568.7
858	0.03743	852	107222		522	0.022	722	23966.3		522	0.021	722	44397.7		522	0.011	722	46669.6		522	0.02619	722	33697.5
857	0.04103	853	105978		523	0.022	723	26299.8		523	0.021	723	47025.7		523	0.011	723	49437		523	0.02638	723	35995.3
856	0.04549	854	104352		524	0.022	724	27598.2		524	0.021	724	49762.7		524	0.011	724	52432.7		524	0.02662	724	38626.1
855	0.0498	855	102637		525	0.022	725	28931.2		525	0.021	725	52621.2		525	0.011	725	55694.3		525	0.02681	725	41134
854	0.05478	856	100609		526	0.022	726	31282.2		526	0.021	726	55755.9		526	0.011	726	59091		526	0.02686	726	43461.3
853	0.06063	857	98448.8		527	0.022	727	31789.6		527	0.021	727	58865.4		527	0.01093	727	62642.7		527	0.0271	727	46249.8
852	0.06683	858	96143.6		528	0.022	728	33286.5		528	0.021	728	62176.2		528	0.01092	728	66457.1		528	0.027	728	49480
851	0.07348	859	93771.9		529	0.022	729	36224.4		529	0.021	729	65573		529	0.01096	729	70493.8		529	0.027	729	52829.6
850	0.08069	860	91259.3		530	0.022	730	38256.8		530	0.021	730	69190.5		530	0.01103	730	74780.7		530	0.027	730	56899.9
849	0.08852	861	88667.5		531	0.022	731	40884.6		531	0.021	731	73120.1		531	0.01114	731	79123.9		531	0.027	731	61169.3
848	0.09708	862	86100.2		532	0.022	732	43398.3		532	0.021	732	77108.1		532	0.01128	732	83786		532	0.0269	732	65234.1
847	0.10593	863	83507.6		533	0.022	733	45095.3		533	0.021	733	81331.2		533	0.01142	733	88689.7		533	0.02705	733	69267.4
846	0.11534	864	80873.7		534	0.022	734	48783.4		534	0.021	734	85602.6		534	0.01158	734	93780.5		534	0.02733	734	73531.6
845	0.12538	865	78257.4		535	0.022	735	50046.5		535	0.021	735	90087.8		535	0.01172	735	99051.2		535	0.02767	735	77887.5
844	0.13539	866	75510.5		536	0.022	736	53509.7		536	0.021	736	94920.6		536	0.01178	736	104415		536	0.02786	736	82905.2
843	0.14592	867	72851.6		537	0.022	737	55587.7		537	0.021	737	99824.8		537	0.01188	737	110033		537	0.02814	737	88268.1
842	0.15666	868	70341.7		538	0.022	738	59884.9		538	0.021	738	105042		538	0.012	738	115842		538	0.02833	738	93234.9
841	0.16789	869	68134.4		539	0.022	739	61467.9		539	0.021	739	110421		539	0.01212	739	122042		539	0.02857	739	98246.3
840	0.17947	870	65836.2		540	0.023	740	64061.8		540	0.021	740	115975		540	0.01214	740	128399		540	0.029	740	103455
839	0.1913	871	63552.8		541	0.023	741	68152.8		541	0.021	741	121605		541	0.0122	741	135045		541	0.02933	741	108877
838	0.20303	872	61397.3		542	0.023	742	71574.7		542	0.022	742	127441		542	0.01238	742	142067		542	0.02971	742	115478
837	0.21499	873	59360.3		543	0.023	743	74303.5		543	0.021	743	133301		543	0.01261	743	149517		543	0.03019	743	122716
836	0.22673	874	57419		544	0.024	744	79391.4		544	0.022	744	139466		544	0.0128	744	156976		544	0.03081	744	129762
835	0.23839	875	55595.6		545	0.024	745	82603		545	0.022	745	145714		545	0.01305	745	164632		545	0.03119	745	136975
834	0.24974	876	53859.2		546	0.024	746	87226.9		546	0.022	746	152157		546	0.01335	746	172532		546	0.03181	746	144037
833	0.26078	877	52113.7		547	0.025	747	91387.3		547	0.022	747	158732		547	0.01365	747	180673		547	0.03219	747	151242
832	0.27133	878	50503.8		548	0.025	748	94334.7		548	0.023	748	165587		548	0.01388	748	188922		548	0.03281	748	158668
831	0.28126	879	48932.9		549	0.026	749	98170.4		549	0.023	749	172536		549	0.01412	749	197317		549	0.03319	749	166881
830	0.2907	880	47371.8		550	0.026	750	102336		550	0.023	750	179488		550	0.01435	750	205956		550	0.03371	750	174832
829	0.29946	881	45987.5		551	0.027	751	106090		551	0.024	751	186706		551	0.01465	751	214860		551	0.03433	751	183375
828	0.30766	882	44687.8		552	0.027	752	109960		552	0.024	752	193881		552	0.01488	752	223501		552	0.035	752	191172
827	0.31509	883	43417.2		553	0.028	753	116174		553	0.024	753	201377		553	0.01512	753	232710		553	0.03557	753	200271
826	0.32182	884	42059.8		554	0.028	754	120099		554	0.025	754	209028		554	0.01528	754	242285		554	0.03643	754	209352
825	0.32758	885	40827.7		555	0.029	755	125719		555	0.025	755	216734		555	0.01557	755	251926		555	0.037	755	218747
824	0.33246	886	39662.5		556	0.029	756	130737		556	0.026	756	224696		556	0.0159	756	261623		556	0.03757	756	227417
823	0.33644	887	38596.4		557	0.03	757	133396		557	0.026	757	232488		557	0.01617	757	271680		557	0.03833	757	237451
822	0.33907	888	37669.1		558	0.031	758	137988		558	0.027	758	240281		558	0.01645	758	281700		558	0.03905	758	246534
821	0.34098	889	36869.1		559	0.031	759	144630		559	0.027	759	247967		559	0.01678	759	292053		559	0.0399	759	257565
820	0.34195	890	36062.8		560	0.032	760	147867		560	0.028	760	255776		560	0.01718	760	302257		560	0.041	760	267462
819	0.34197	891	35261.2		561	0.033	761	155963		561	0.028	761	263567		561	0.01753	761	312562		561	0.042	761	277234
818	0.34111	892	34547.3		562	0.033	762	159601		562	0.029	762	271596		562	0.01792	762	322699		562	0.043	762	286355
817	0.33943	893	33858.4		563	0.034	763	164782		563	0.029	763	279351		563	0.01835	763	333185		563	0.0439	763	296884
816	0.33709	894	33191.3		564	0.035	764	169817		564	0.03	764	286820		564	0.01885	764	343924		564	0.04505	764	307697
815	0.33397	895	32469.2		565	0.036	765	172741		565	0.031	765	294260		565	0.01929	765	354207		565	0.04633	765	318585
814	0.33041	896	31764		566	0.037	766	178411		566	0.031	766	301763		566	0.01974	766	364014		566	0.04767	766	328939
813	0.32628	897	31134.2		567	0.037	767	182747		567	0.032	767	309136		567	0.02021	767	374211		567	0.04895	767	339178
812	0.32155	898	30512.1		568	0.038	768	188581		568	0.032	768	316527		568	0.02063	768	384789		568	0.0501	768	349542
811	0.31645	899	29948.7		569	0.039	769	195437		569	0.033	769	323558		569	0.02121	769	395191		569	0.0509	769	360459
810	0.3108	900	29387.9		570	0.04	770	197364		570	0.034	770	330221		570	0.02174	770	405433		570	0.05205	770	370943
809	0.305	901	28928.1		571	0.041	771	200853		571	0.035	771	336526		571	0.02222	771	415694		571	0.05333	771	380148
808	0.29883	902	28506		572	0.042	772	206128		572	0.035	772	342747		572	0.02284	772	425450		572	0.05467	772	390753
807	0.29245	903	28087.7		573	0.043	773	211805		573	0.036	773	348776		573	0.02339	773	434963		573	0.05586	773	400849
806	0.28581	904	27656.7		574	0.044	774	216984		574	0.037	774	354167		574	0.024	774	444566		574	0.05714	774	411278
805	0.27919	905	27256.2		575	0.045	775	220502		575	0.038	775	359607		575	0.02464	775	453672		575	0.05824	775	420351
804	0.27251	906	26935.5		576	0.046	776	224191		576	0.039	776	364700		576	0.02531	776	462408		576	0.05971	776	427703
803	0.26601	907	26614.3		577	0.047	777	225498		577	0.039	777	369173		577	0.02593	777	471516		577	0.06119	777	435874
802	0.25953	908	26316.7		578	0.048	778	228583		578	0.04	778	373502		578	0.0266	778	480182		578	0.06281	778	444591
801	0.25313	909	25956.1		579	0.049	779	233902		579	0.041	779	377397		579	0.02731	779	487791		579	0.06419	779	453548
800	0.24679	910	25736.7		580	0.05	780	237248		580	0.042	780	380926		580	0.02804	780	494975		580	0.06571	780	462491
799	0.24042	911	25510.3		581	0.052	781	240156		581	0.043	781	384099		581	0.02868	781	502061		581	0.06733	781	470694
798	0.2341	912	25286.2		582	0.053	782	242506		582	0.044	782	386950		582	0.02935	782	509243		582	0.069	782	477185
797	0.22797	913	25097.8		583	0.054	783	245144		583	0.045	783	389530		583	0.03016	783	516190		583	0.07057	783	483337
796	0.22181	914	24922		584	0.055	784	249387		584	0.046	784	391928		584	0.03087	784	522281		584	0.07233	784	488836
795	0.21601	915	24805.9		585	0.057	785	249607		585	0.047	785	394098		585	0.03158	785	527464		585	0.07405	785	495430
794	0.21031	916	24661.3		586	0.058	786	249757		586	0.048	786	395643		586	0.03235	786	531923		586	0.0759	786	502144
793	0.20486	917	24523.4		587	0.06	787	254972		587	0.049	787	396566		587	0.03312	787	536388		587	0.078	787	508735
792	0.19959	918	24383.8		588	0.061	788	255185		588	0.05	788	397333		588	0.03388	788	540412		588	0.08	788	512638
791	0.19468	919	24239.6		589	0.062	789	255897		589	0.052	789	397750		589	0.03465	789	543709		589	0.082	789	515520
790	0.18975	920	24142.5		590	0.064	790	257250		590	0.053	790	398033		590	0.03542	790	546851		590	0.084	790	518558
789	0.18499	921	24037.3		591	0.065	791	258708		591	0.054	791	397617		591	0.03613	791	549789		591	0.086	791	522165
788	0.18023	922	23978.4		592	0.067	792	260441		592	0.055	792	396881		592	0.03684	792	551787		592	0.088	792	525361
787	0.17588	923	23874.8		593	0.069	793	258670		593	0.056	793	396130		593	0.03758	793	552780		593	0.09	793	527788
786	0.17156	924	23846.9		594	0.07	794	259240		594	0.057	794	394432		594	0.03824	794	553604		594	0.0919	794	529235
785	0.16756	925	23747.3		595	0.072	795	260442		595	0.059	795	392188		595	0.03899	795	553700		595	0.09405	795	530217
784	0.16375	926	23704.2		596	0.074	796	258811		596	0.06	796	389898		596	0.03973	796	553077		596	0.09633	796	530180
783	0.16023	927	23641.3		597	0.075	797	257023		597	0.061	797	387128		597	0.0405	797	551809		597	0.09867	797	529520
782	0.15689	928	23585.1		598	0.077	798	256330		598	0.063	798	384006		598	0.0412	798	550019		598	0.10086	798	527891
781	0.15379	929	23526.9		599	0.079	799	256485		599	0.064	799	380738		599	0.04192	799	546908		599	0.10314	799	525675
780	0.15084	930	23472.9		600	0.081	800	254218		600	0.065	800	377159		600	0.04269	800	543478		600	0.10533	800	523124
779	0.14806	931	23396.9		601	0.082	801	252891		601	0.067	801	373269		601	0.0436	801	539798		601	0.10757	801	519321
778	0.1453	932	23335.4		602	0.084	802	251072		602	0.068	802	369406		602	0.04442	802	535675		602	0.1099	802	515808
777	0.14272	933	23260.8		603	0.086	803	247719		603	0.069	803	365265		603	0.04525	803	531474		603	0.11248	803	512018
776	0.14027	934	23192.3		604	0.088	804	247357		604	0.071	804	360669		604	0.04611	804	527217		604	0.1149	804	507373
775	0.13792	935	23054.8		605	0.09	805	244406		605	0.072	805	356027		605	0.04689	805	522047		605	0.11757	805	503098
774	0.13572	936	22953.1		606	0.092	806	243827		606	0.074	806	351265		606	0.04768	806	516555		606	0.12043	806	498355
773	0.13382	937	22802.7		607	0.095	807	241293		607	0.075	807	346153		607	0.04849	807	510465		607	0.123	807	493061
772	0.13194	938	22670.5		608	0.097	808	239610		608	0.077	808	340759		608	0.04935	808	504079		608	0.12567	808	487530
771	0.13021	939	22520.1		609	0.099	809	234651		609	0.079	809	335266		609	0.05028	809	496616		609	0.12829	809	480456
770	0.12878	940	22357		610	0.101	810	229211		610	0.08	810	329841		610	0.05114	810	488890		610	0.13071	810	471851
769	0.1275	941	22162.2		611	0.103	811	226265		611	0.082	811	323997		611	0.05196	811	481004		611	0.13333	811	464441
768	0.12631	942	21942.9		612	0.105	812	221980		612	0.083	812	318088		612	0.05287	812	472862		612	0.136	812	457538
767	0.12536	943	21774.4		613	0.108	813	218787		613	0.085	813	312270		613	0.05394	813	463751		613	0.13857	813	449770
766	0.1244	944	21580.3		614	0.11	814	215543		614	0.086	814	306300		614	0.05505	814	454916		614	0.14133	814	441366
765	0.12369	945	21375.2		615	0.112	815	212607		615	0.088	815	300063		615	0.05612	815	446075		615	0.14414	815	433476
764	0.1231	946	21171.2		616	0.114	816	207468		616	0.09	816	293901		616	0.05716	816	437176		616	0.14686	816	424378
763	0.12253	947	20908		617	0.117	817	205826		617	0.091	817	287920		617	0.05824	817	428027		617	0.14967	817	415970
762	0.12208	948	20697.4		618	0.119	818	199964		618	0.093	818	282081		618	0.05933	818	418756		618	0.15243	818	407836
761	0.12164	949	20403.4		619	0.121	819	196776		619	0.095	819	276242		619	0.06044	819	409235		619	0.155	819	399121
760	0.12109	950	20135.3		620	0.124	820	193527		620	0.096	820	270297		620	0.06156	820	400104		620	0.15767	820	390073
759	0.12063	951	19864.2		621	0.126	821	187428		621	0.098	821	264303		621	0.06267	821	390633		621	0.16029	821	381205
758	0.12005	952	19552.2		622	0.129	822	184563		622	0.099	822	258388		622	0.06369	822	381221		622	0.16271	822	371735
757	0.11973	953	19242.9		623	0.131	823	178693		623	0.101	823	252463		623	0.06476	823	371735		623	0.16524	823	362239
756	0.11948	954	18890.4		624	0.134	824	174672		624	0.103	824	246542		624	0.06584	824	362691		624	0.16805	824	353316
755	0.11915	955	18531.4		625	0.136	825	170740		625	0.105	825	240799		625	0.06692	825	353787		625	0.171	825	344797
754	0.11885	956	18188.5		626	0.139	826	167055		626	0.106	826	235142		626	0.06812	826	344726		626	0.17395	826	335520
753	0.11853	957	17864.6		627	0.142	827	162442		627	0.108	827	229580		627	0.06936	827	335677		627	0.17676	827	325890
752	0.11817	958	17481.8		628	0.145	828	158474		628	0.11	828	224093		628	0.0705	828	327086		628	0.17929	828	317317
751	0.11784	959	17143.3		629	0.147	829	155287		629	0.112	829	218634		629	0.07158	829	318483		629	0.18181	829	309457
750	0.1174	960	16788.9		630	0.15	830	149454		630	0.114	830	213278		630	0.07265	830	309703		630	0.18419	830	302195
749	0.1168	961	16456		631	0.153	831	147534		631	0.116	831	208040		631	0.07377	831	301129		631	0.18681	831	294825
748	0.11624	962	16148.3		632	0.156	832	143567		632	0.118	832	202908		632	0.07492	832	292751		632	0.18919	832	286418
747	0.11547	963	15793.5		633	0.158	833	139880		633	0.119	833	197931		633	0.07608	833	284755		633	0.19181	833	278384
746	0.11465	964	15460.5		634	0.161	834	135882		634	0.121	834	193195		634	0.07723	834	276976		634	0.19429	834	270224
745	0.11393	965	15138.9		635	0.164	835	131606		635	0.123	835	188496		635	0.07835	835	269271		635	0.19676	835	262668
744	0.1131	966	14789.1		636	0.167	836	128450		636	0.125	836	184010		636	0.07942	836	261921		636	0.19886	836	256001
743	0.11227	967	14467.8		637	0.17	837	126268		637	0.127	837	179547		637	0.0805	837	254894		637	0.20114	837	249574
742	0.11126	968	14124.8		638	0.172	838	123105		638	0.128	838	175156		638	0.08164	838	248271		638	0.20333	838	242539
741	0.11013	969	13757.9		639	0.175	839	118758		639	0.13	839	171081		639	0.08288	839	241844		639	0.20567	839	236351
740	0.10898	970	13415.9		640	0.178	840	115566		640	0.132	840	166996		640	0.08401	840	235549		640	0.20795	840	229361
739	0.10757	971	13102.6		641	0.181	841	112808		641	0.134	841	163042		641	0.08515	841	229496		641	0.2101	841	223111
738	0.10615	972	12790.3		642	0.184	842	109623		642	0.135	842	159256		642	0.08628	842	223635		642	0.212	842	217346
737	0.10448	973	12490.2		643	0.187	843	107333		643	0.137	843	155727		643	0.08738	843	218071		643	0.214	843	212111
736	0.10296	974	12176.4		644	0.19	844	104991		644	0.139	844	152023		644	0.08844	844	212496		644	0.216	844	206331
735	0.10125	975	11864.5		645	0.193	845	101658		645	0.141	845	148563		645	0.08958	845	207258		645	0.218	845	201052
734	0.0995	976	11565.2		646	0.196	846	98651.6		646	0.143	846	145189		646	0.0907	846	202061		646	0.22	846	195541
733	0.09771	977	11255.3		647	0.199	847	95502.2		647	0.145	847	141971		647	0.09182	847	197079		647	0.222	847	190907
732	0.09612	978	10978.1		648	0.202	848	94487.1		648	0.146	848	138773		648	0.09291	848	192355		648	0.2241	848	186613
731	0.09436	979	10689.1		649	0.205	849	92029.6		649	0.148	849	135776		649	0.09404	849	187871		649	0.22595	849	183069
730	0.09255	980	10411.6		650	0.208	850	91213.6		650	0.15	850	132978		650	0.09507	850	183693		650	0.22776	850	179268
729	0.09064	981	10148.4		651	0.211	851	87437		651	0.152	851	130228		651	0.09601	851	179862		651	0.22929	851	175506
728	0.08876	982	9881.66		652	0.214	852	86381.8		652	0.154	852	127539		652	0.09698	852	176102		652	0.23081	852	171486
727	0.08682	983	9601.31		653	0.217	853	84106.1		653	0.155	853	124927		653	0.09793	853	172492		653	0.23219	853	167893
726	0.08494	984	9348.6		654	0.22	854	82970.8		654	0.157	854	122510		654	0.09879	854	169019		654	0.23381	854	164547
725	0.08282	985	9110.38		655	0.222	855	79710.5		655	0.159	855	120147		655	0.09966	855	165462		655	0.23529	855	161667
724	0.08072	986	8871.29		656	0.225	856	78858.4		656	0.16	856	118001		656	0.10047	856	162240		656	0.23676	856	158266
723	0.07875	987	8618.87		657	0.228	857	77989.1		657	0.162	857	115752		657	0.10131	857	159278		657	0.23786	857	154955
722	0.07689	988	8377.5		658	0.231	858	75123.3		658	0.164	858	113543		658	0.10208	858	156022		658	0.23924	858	151719
721	0.07498	989	8141.27		659	0.233	859	74317.6		659	0.165	859	111604		659	0.1028	859	153012		659	0.24029	859	148775
720	0.07319	990	7943.35		660	0.236	860	73144.8		660	0.167	860	109609		660	0.10357	860	149976		660	0.24133	860	146361
719	0.07163	991	7732.73		661	0.238	861	71782		661	0.168	861	107710		661	0.10428	861	147167		661	0.24229	861	144242
718	0.06998	992	7531.15		662	0.241	862	71174.1		662	0.17	862	105736		662	0.10504	862	144545		662	0.24314	862	141591
717	0.06841	993	7315.97		663	0.244	863	68747.2		663	0.171	863	103997		663	0.10584	863	141923		663	0.244	863	139152
716	0.06681	994	7153.01		664	0.246	864	67484.4		664	0.172	864	102221		664	0.10644	864	139390		664	0.24495	864	136095
715	0.06533	995	6995.28		665	0.248	865	66970.5		665	0.174	865	100470		665	0.10704	865	137100		665	0.24576	865	133772
714	0.06384	996	6846.44		666	0.25	866	65484.3		666	0.175	866	98742.5		666	0.10761	866	134689		666	0.24629	866	131585
713	0.06235	997	6677.74		667	0.252	867	64449.1		667	0.176	867	96982		667	0.10809	867	132481		667	0.24681	867	129086
712	0.06092	998	6513.26		668	0.255	868	61946.9		668	0.177	868	95316.3		668	0.10861	868	130333		668	0.24729	868	126908
711	0.05941	999	6371.01		669	0.257	869	61657.6		669	0.178	869	93653		669	0.10904	869	128224		669	0.24767	869	124744
710	0.05795	1000	6236.35		670	0.259	870	61260.6		670	0.179	870	91970.3		670	0.10937	870	126331		670	0.2481	870	122050
709	0.05658	1001	6089.36		671	0.26	871	59924.7		671	0.18	871	90304.5		671	0.10976	871	124167		671	0.24838	871	120281
708	0.0551	1002	5972.44		672	0.262	872	59314.8		672	0.181	872	88783.7		672	0.11007	872	122171		672	0.24833	872	118477
707	0.0538	1003	5850.26		673	0.264	873	57914.1		673	0.182	873	87223		673	0.1104	873	120097		673	0.24829	873	116617
706	0.05254	1004	5754.12		674	0.265	874	56981.1		674	0.183	874	85813.5		674	0.11076	874	118128		674	0.24814	874	115165
705	0.05134	1005	5619.43		675	0.267	875	55639.5		675	0.183	875	84268.7		675	0.11104	875	116241		675	0.2479	875	113355
704	0.05016	1006	5487.99		676	0.268	876	55007.4		676	0.184	876	82862.4		676	0.11136	876	114333		676	0.248	876	111404
703	0.0491	1007	5372.14		677	0.269	877	53699.2		677	0.185	877	81515.5		677	0.11161	877	112378		677	0.2481	877	109740
702	0.04803	1008	5275.75		678	0.27	878	53176.2		678	0.185	878	80154.4		678	0.11177	878	110726		678	0.24795	878	108116
701	0.04703	1009	5167.31		679	0.271	879	51638		679	0.185	879	78798.2		679	0.11194	879	109084		679	0.24776	879	106647
700	0.04605	1010	5069.67		680	0.272	880	51873.8		680	0.186	880	77485.1		680	0.11204	880	107346		680	0.24729	880	105192
699	0.04507	1011	4972.22		681	0.273	881	50696.9		681	0.186	881	76193.2		681	0.11211	881	105692		681	0.24681	881	103434
698	0.04431	1012	4867.57		682	0.274	882	50109.3		682	0.186	882	74928.7		682	0.11216	882	103983		682	0.24629	882	101434
697	0.04333	1013	4786.85		683	0.274	883	49486.4		683	0.186	883	73643.1		683	0.11211	883	102304		683	0.24576	883	99643.8
696	0.04255	1014	4724.09		684	0.274	884	48439.4		684	0.187	884	72367.3		684	0.11204	884	100627		684	0.24495	884	97695.9
695	0.04171	1015	4641.5		685	0.275	885	47185.9		685	0.187	885	70988.7		685	0.11194	885	98825.7		685	0.244	885	95944.4
694	0.04102	1016	4575.52		686	0.275	886	47244.4		686	0.186	886	69687.7		686	0.11177	886	97033.5		686	0.24314	886	94503.6
693	0.04024	1017	4499.51		687	0.275	887	46247.7		687	0.186	887	68433.5		687	0.11161	887	95138.2		687	0.24229	887	93062.2
692	0.03941	1018	4449.17		688	0.275	888	45831.9		688	0.186	888	67176.1		688	0.11136	888	93440.1		688	0.24133	888	91462.8
691	0.03863	1019	4372.45		689	0.274	889	43964		689	0.186	889	65893.2		689	0.11111	889	91761.7		689	0.24029	889	90093.5
690	0.03802	1020	4301.24		690	0.274	890	43205		690	0.186	890	64706		690	0.11077	890	90152.7		690	0.23914	890	88481.6
689	0.03725	1021	4226.1		691	0.273	891	42382.5		691	0.185	891	63478.5		691	0.11043	891	88491.1		691	0.238	891	86811.9
688	0.03663	1022	4146.91		692	0.272	892	41703.1		692	0.185	892	62320.2		692	0.11	892	87017.3		692	0.23695	892	85041.9
687	0.03592	1023	4078.83		693	0.272	893	41079.2		693	0.184	893	61081.8		693	0.10961	893	85442.4		693	0.23576	893	83459.6
686	0.03521	1024	4011.81		694	0.271	894	40800.3		694	0.183	894	59883.7		694	0.10916	894	83941.2		694	0.23429	894	81821.4
685	0.03452	1025	3943.23		695	0.27	895	39761		695	0.182	895	58721		695	0.10878	895	82350.4		695	0.23281	895	80464.5
684	0.03395	1026	3871.62		696	0.268	896	38649.7		696	0.181	896	57579.3		696	0.10833	896	80795.7		696	0.23119	896	79077.3
683	0.03318	1027	3824.79		697	0.267	897	37788.3		697	0.18	897	56360.7		697	0.10787	897	79338.4		697	0.22981	897	77618.1
682	0.03264	1028	3774.54		698	0.266	898	37511.9		698	0.18	898	55200.1		698	0.10734	898	77777.9		698	0.22829	898	75877.6
681	0.03201	1029	3699.53		699	0.264	899	36253.7		699	0.179	899	54024.4		699	0.10674	899	76182.7		699	0.22676	899	74316.2
680	0.0314	1030	3652.63		700	0.262	900	35601		700	0.178	900	52857		700	0.10615	900	74627.9		700	0.22486	900	72763.7
679	0.03067	1031	3592.1		701	0.26	901	35632.9		701	0.176	901	51724.2		701	0.10558	901	73116.9		701	0.22314	901	71331.5
678	0.02993	1032	3578.03		702	0.258	902	34373.3		702	0.175	902	50612.5		702	0.10491	902	71630		702	0.22133	902	69981
677	0.02931	1033	3543.51		703	0.256	903	33428		703	0.174	903	49544		703	0.10425	903	70248.7		703	0.21967	903	68650.3
676	0.02864	1034	3511.61		704	0.254	904	32886.4		704	0.172	904	48543.8		704	0.10347	904	68789		704	0.21795	904	66983
675	0.028	1035	3492.82		705	0.251	905	32399.1		705	0.171	905	47632.3		705	0.10269	905	67327.5		705	0.2161	905	65516.3
674	0.02739	1036	3467.71		706	0.249	906	31930.2		706	0.169	906	46694.9		706	0.1018	906	66034.4		706	0.214	906	64316.6
673	0.02684	1037	3434.77		707	0.246	907	31050.7		707	0.168	907	45741.2		707	0.10093	907	64760.9		707	0.212	907	63010.4
672	0.02629	1038	3392.41		708	0.244	908	30848.1		708	0.166	908	44892		708	0.09997	908	63526.4		708	0.21	908	61746.1
671	0.02575	1039	3353.85		709	0.241	909	30036.3		709	0.164	909	44069.6		709	0.09904	909	62268.7		709	0.2081	909	60526.3
670	0.02517	1040	3307.1		710	0.238	910	29076.8		710	0.163	910	43200.7		710	0.09808	910	61018.6		710	0.20595	910	59274.4
669	0.0247	1041	3265.67		711	0.236	911	29122.7		711	0.161	911	42359.8		711	0.09707	911	59857.8		711	0.20367	911	58343.1
668	0.02413	1042	3233.62		712	0.232	912	28419.5		712	0.159	912	41518		712	0.096	912	58620.6		712	0.20143	912	57352.8
667	0.02368	1043	3179.49		713	0.229	913	27677.7		713	0.157	913	40731.7		713	0.09507	913	57528.6		713	0.199	913	56276.1
666	0.02308	1044	3126.05		714	0.226	914	27134.3		714	0.155	914	39940.5		714	0.09408	914	56415.2		714	0.19657	914	54954.9
665	0.02249	1045	3082.98		715	0.223	915	26777.4		715	0.153	915	39122.2		715	0.09304	915	55235.6		715	0.19443	915	53801.9
664	0.0219	1046	3060.9		716	0.22	916	26318		716	0.152	916	38313.4		716	0.09197	916	54153.5		716	0.192	916	52871.2
663	0.02139	1047	3027.79		717	0.216	917	25475.6		717	0.15	917	37513.8		717	0.09093	917	53090.4		717	0.18967	917	51784.6
662	0.02076	1048	3015		718	0.213	918	25340.3		718	0.147	918	36743.3		718	0.0898	918	51925.8		718	0.18729	918	50657.3
661	0.02017	1049	3006.17		719	0.209	919	24885.9		719	0.145	919	36038.8		719	0.08862	919	50810.1		719	0.18471	919	49643.1
660	0.01953	1050	2961.8		720	0.206	920	24278.5		720	0.143	920	35384.5		720	0.08739	920	49802.2		720	0.18233	920	48609.1
659	0.01913	1051	2917.7		721	0.202	921	23849.2		721	0.141	921	34723.3		721	0.0862	921	48793.1		721	0.1801	921	47698.8
658	0.01863	1052	2890.12		722	0.199	922	23435.6		722	0.139	922	34071.9		722	0.08495	922	47846.4		722	0.17752	922	46792
657	0.01804	1053	2859.27		723	0.195	923	23009.4		723	0.137	923	33430.8		723	0.08365	923	46894.8		723	0.175	923	45830.1
656	0.01749	1054	2835.5		724	0.191	924	22576.9		724	0.135	924	32759.3		724	0.08242	924	45943		724	0.17248	924	44875.2
655	0.01711	1055	2817.98		725	0.188	925	21997.4		725	0.132	925	32130.2		725	0.08113	925	45043.4		725	0.1699	925	44068.6
654	0.01656	1056	2807.92		726	0.184	926	21757.5		726	0.13	926	31574.1		726	0.07984	926	44151.6		726	0.16767	926	43306.6
653	0.01626	1057	2771.4		727	0.181	927	21346.7		727	0.128	927	31010.6		727	0.07865	927	43282.7		727	0.16529	927	42286.4
652	0.01577	1058	2741.28		728	0.177	928	20860.6		728	0.126	928	30412.1		728	0.07732	928	42405.9		728	0.16281	928	41236.8
651	0.01537	1059	2719.03		729	0.173	929	20769		729	0.124	929	29844.5		729	0.07603	929	41602.5		729	0.16029	929	40478.9
650	0.01499	1060	2701.8		730	0.17	930	20334.3		730	0.121	930	29281.4		730	0.0747	930	40849.4		730	0.15767	930	39726.8
649	0.01454	1061	2708.32		731	0.166	931	19712.4		731	0.119	931	28735.9		731	0.07343	931	40032		731	0.155	931	39172.6
648	0.01409	1062	2690.56		732	0.162	932	19194.4		732	0.117	932	28168.2		732	0.072	932	39223.5		732	0.15243	932	38665.7
647	0.01363	1063	2682.41		733	0.158	933	19379.1		733	0.115	933	27622.3		733	0.07061	933	38439.7		733	0.14957	933	37864.3
646	0.01319	1064	2655.33		734	0.155	934	18623.6		734	0.112	934	27044.3		734	0.06916	934	37682.9		734	0.147	934	37113.3
645	0.01285	1065	2633.31		735	0.151	935	18129.7		735	0.11	935	26505		735	0.06771	935	36945		735	0.14433	935	36456.3
644	0.01245	1066	2607.28		736	0.147	936	17899.4		736	0.108	936	26011		736	0.06625	936	36196.5		736	0.14171	936	35623
643	0.01203	1067	2562.24		737	0.143	937	17420.1		737	0.105	937	25518.1		737	0.06475	937	35463.8		737	0.13919	937	34743.4
642	0.01172	1068	2540.34		738	0.139	938	17112.8		738	0.103	938	25031		738	0.06336	938	34732.5		738	0.13681	938	33921.6
641	0.01142	1069	2497.45		739	0.136	939	16758.7		739	0.101	939	24555.4		739	0.06185	939	34035.6		739	0.13429	939	33117.3
640	0.01106	1070	2450.73		740	0.132	940	16698.5		740	0.099	940	24063.8		740	0.06042	940	33352		740	0.13167	940	32514.3
639	0.01075	1071	2418.13		741	0.128	941	16181.9		741	0.097	941	23596.1		741	0.059	941	32645.5		741	0.129	941	31965.4
638	0.01047	1072	2381.08		742	0.125	942	16261.5		742	0.094	942	23152.7		742	0.05758	942	31961.4		742	0.12633	942	31421.9
637	0.01011	1073	2367.27		743	0.122	943	15803.7		743	0.092	943	22717.6		743	0.05615	943	31361.4		743	0.12371	943	30791.3
636	0.0098	1074	2369.79		744	0.118	944	15441.8		744	0.09	944	22294.9		744	0.05471	944	30702		744	0.12119	944	30117.5
635	0.0095	1075	2358.97		745	0.115	945	14897.2		745	0.088	945	21892.7		745	0.05326	945	30073.9		745	0.11871	945	29470.2
634	0.00932	1076	2327.75		746	0.111	946	14457.1		746	0.086	946	21462.7		746	0.05172	946	29454.4		746	0.11633	946	28830.7
633	0.00894	1077	2316.55		747	0.108	947	14541.2		747	0.084	947	21031.6		747	0.05028	947	28826.5		747	0.114	947	28221.6
632	0.00876	1078	2289.08		748	0.104	948	14122		748	0.082	948	20593.4		748	0.04874	948	28219		748	0.11167	948	27701.7
631	0.00847	1079	2247.05		749	0.101	949	13939.8		749	0.08	949	20192.7		749	0.04722	949	27650.7		749	0.10929	949	27226.4
630	0.00831	1080	2209.83		750	0.098	950	13352.7		750	0.077	950	19766.7		750	0.04584	950	27072.5		750	0.10671	950	26556.4
629	0.00799	1081	2156.59		751	0.095	951	13354.6		751	0.075	951	19369.2		751	0.04439	951	26496.8		751	0.10433	951	25968.1
628	0.0078	1082	2143.31		752	0.092	952	12711.4		752	0.074	952	18961.4		752	0.043	952	25926.6		752	0.102	952	25360.2
627	0.00751	1083	2117.31		753	0.089	953	12661.2		753	0.071	953	18563.8		753	0.04164	953	25362.9		753	0.09957	953	24720.9
626	0.00721	1084	2089.98		754	0.085	954	12418.8		754	0.07	954	18148.2		754	0.04031	954	24790.9		754	0.09743	954	24165
625	0.00701	1085	2084.71		755	0.082	955	11957		755	0.068	955	17741.9		755	0.03893	955	24251.8		755	0.095	955	23758.4
624	0.00673	1086	2069.11		756	0.079	956	12002.9		756	0.066	956	17359.3		756	0.0376	956	23692.4		756	0.09257	956	23245.9
623	0.00647	1087	2075.88		757	0.077	957	11511.8		757	0.063	957	17018.9		757	0.03624	957	23206.7		757	0.09033	957	22950.2
622	0.00632	1088	2066.04		758	0.074	958	11425.9		758	0.062	958	16664.5		758	0.03503	958	22740.7		758	0.08814	958	22473.8
621	0.00611	1089	2045.39		759	0.071	959	11271		759	0.06	959	16323.2		759	0.03365	959	22318.7		759	0.08586	959	21910.4
620	0.00595	1090	2021.03		760	0.068	960	10893.1		760	0.058	960	15996.3		760	0.03242	960	21878.8		760	0.08367	960	21330.9
619	0.00579	1091	2000.96		761	0.066	961	10572		761	0.057	961	15652.8		761	0.03124	961	21442.8		761	0.08133	961	20850.8
618	0.00572	1092	1982.97		762	0.063	962	10577.7		762	0.055	962	15333.9		762	0.03	962	21021.5		762	0.07905	962	20439.6
617	0.00544	1093	1955.24		763	0.06	963	10313.5		763	0.053	963	15035.3		763	0.0288	963	20579.4		763	0.0769	963	20212.3
616	0.00525	1094	1932.94		764	0.058	964	10021.6		764	0.052	964	14705.1		764	0.02759	964	20130.9		764	0.075	964	19775.7
615	0.00502	1095	1911.29		765	0.056	965	9675.83		765	0.05	965	14405.8		765	0.02641	965	19661.4		765	0.073	965	19294.2
614	0.0048	1096	1890.29		766	0.054	966	9389.83		766	0.048	966	14116.5		766	0.02531	966	19242.1		766	0.071	966	18778.8
613	0.0046	1097	1869.93		767	0.051	967	9392.52		767	0.047	967	13868.9		767	0.02433	967	18796.3		767	0.069	967	18247.1
612	0.0044	1098	1850.22		768	0.049	968	9351.86		768	0.045	968	13593		768	0.02331	968	18401.6		768	0.067	968	17845.5
611	0.00427	1099	1831.16		769	0.047	969	8974.29		769	0.043	969	13351.4		769	0.02234	969	18064.2		769	0.065	969	17532.5
610	0.00392	1100	1812.75		770	0.045	970	8882.52		770	0.042	970	13097.4		770	0.02135	970	17709.7		770	0.0629	970	17230.7
609	0.0037				771	0.043	971	8697.74		771	0.04	971	12819		771	0.02046	971	17389.2		771	0.06105	971	17040.5
608	0.00345				772	0.041	972	8546.45		772	0.039	972	12566.6		772	0.0196	972	17121.3		772	0.05933	972	16776
607	0.00324				773	0.039	973	8308.08		773	0.038	973	12354.2		773	0.01874	973	16833.2		773	0.05757	973	16491.6
606	0.00302				774	0.037	974	8075.17		774	0.036	974	12138.5		774	0.01807	974	16556.2		774	0.056	974	16233.2
605	0.00308				775	0.036	975	8055.58		775	0.035	975	11952.1		775	0.01729	975	16257.1		775	0.05443	975	15885.9
604	0.00304				776	0.034	976	8018.8		776	0.034	976	11732.3		776	0.01657	976	15982.1		776	0.05257	976	15589.8
603	0.00297				777	0.032	977	7832.41		777	0.032	977	11522.1		777	0.01581	977	15678.9		777	0.051	977	15294.1
602	0.00291				778	0.031	978	7725.78		778	0.031	978	11329.8		778	0.01503	978	15388.7		778	0.04933	978	14897.2
601	0.00287				779	0.029	979	7323.58		779	0.03	979	11116.8		779	0.01445	979	15107.7		779	0.04771	979	14647.8
600	0.00272				780	0.028	980	7498.39		780	0.028	980	10912		780	0.01389	980	14848.3		780	0.04619	980	14443.5
599	0.00276				781	0.026	981	7301.97		781	0.028	981	10709.3		781	0.01335	981	14592.2		781	0.04481	981	14234.5
598	0.00267				782	0.025	982	6974.82		782	0.026	982	10519.4		782	0.01292	982	14325.5		782	0.04319	982	14042.5
597	0.00246				783	0.024	983	6820.61		783	0.025	983	10328.8		783	0.01246	983	14079		783	0.04181	983	13769.8
596	0.00221				784	0.023	984	6896.23		784	0.024	984	10148.4		784	0.01196	984	13814.7		784	0.04019	984	13521
595	0.00201				785	0.021	985	6609.61		785	0.023	985	9973.31		785	0.01156	985	13555.6		785	0.03871	985	13285
594	0.00179				786	0.021	986	6525.66		786	0.022	986	9792.53		786	0.01123	986	13339		786	0.03724	986	13017.5
593	0.00152				787	0.019	987	6524.12		787	0.021	987	9624.47		787	0.01097	987	13099.3		787	0.03614	987	12748.3
592	0.0014				788	0.019	988	6377.89		788	0.021	988	9433.62		788	0.01068	988	12876		788	0.03486	988	12476.1
591	0.00153				789	0.018	989	6412.84		789	0.02	989	9261.03		789	0.01035	989	12638.9		789	0.03367	989	12264.6
590	0.00139				790	0.017	990	6208.17		790	0.019	990	9123.44		790	0.01009	990	12443.8		790	0.03233	990	12128.3
589	0.00125				791	0.016	991	6075.82		791	0.018	991	8963.77		791	0.00978	991	12241.7		791	0.03105	991	11969.4
588	0.00121				792	0.015	992	5867.14		792	0.017	992	8816.57		792	0.00954	992	12014.6		792	0.0299	992	11748.2
587	0.00108				793	0.015	993	5878.02		793	0.017	993	8681.14		793	0.00945	993	11819.1		793	0.029	993	11549.3
586	0.00106				794	0.014	994	5790.95		794	0.016	994	8534.59		794	0.00928	994	11633		794	0.028	994	11339.6
585	0.00104				795	0.013	995	5598.89		795	0.015	995	8393.33		795	0.00912	995	11458.5		795	0.027	995	11136.4
584	0.000904072				796	0.013	996	5440.8		796	0.014	996	8247.66		796	0.009	996	11228.6		796	0.026	996	10915.8
583	0.000725792				797	0.012	997	5462.36		797	0.014	997	8101		797	0.00881	997	11060.4		797	0.025	997	10706.1
582	0.000654299				798	0.012	998	5267.24		798	0.013	998	7983.94		798	0.00864	998	10881		798	0.024	998	10486.9
581	0.000498643				799	0.011	999	5310.58		799	0.013	999	7853.76		799	0.0085	999	10692.7		799	0.0229	999	10388.9
580	0.000338462				800	0.011	1000	5147.49		800	0.012	1000	7728.32		800	0.00842	1000	10497.6		800	0.02205	1000	10225.4
579	0.000182805				801	0.01	1001	5207.36		801	0.012	1001	7595.68		801	0.00828	1001	10316.3		801	0.02133	1001	10065.8
578	0.000249774				802	0.01	1002	4912.31		802	0.011	1002	7467.87		802	0.00814	1002	10135.3		802	0.02067	1002	9870.72
577	0.000219005				803	0.009	1003	5012.4		803	0.011	1003	7333.21		803	0.00803	1003	9962.74		803	0.01995	1003	9691.6
576	-2.98643e-05				804	0.01	1004	4741.41		804	0.011	1004	7214.7		804	0.00796	1004	9823.41		804	0.019	1004	9576.58
575	-7.8733e-05				805	0.009	1005	4911.48		805	0.01	1005	7090.4		805	0.00792	1005	9667.66		805	0.01805	1005	9504.46
574	-0.00018914				806	0.009	1006	4564.69		806	0.01	1006	6959.06		806	0.00793	1006	9491.09		806	0.01724	1006	9365.11
573	-0.000281448				807	0.009	1007	4579.88		807	0.009	1007	6848.61		807	0.00793	1007	9345.43		807	0.01671	1007	9204.69
572	-0.000346606				808	0.008	1008	4431.1		808	0.009	1008	6759.31		808	0.00799	1008	9211.5		808	0.01629	1008	9029.72
571	-0.000375566				809	0.008	1009	4457		809	0.008	1009	6638.43		809	0.00804	1009	9079.15		809	0.01567	1009	8836.74
570	-0.000497738				810	0.008	1010	4443.82		810	0.008	1010	6550.92		810	0.00808	1010	8942.26		810	0.015	1010	8705.94
569	-0.000504072				811	0.008	1011	4398.89		811	0.008	1011	6436.13		811	0.00811	1011	8842.63		811	0.01433	1011	8596.13
568	-0.000523982				812	0.007	1012	4339.22		812	0.008	1012	6329.56		812	0.00813	1012	8704.89		812	0.01371	1012	8427.25
567	-0.000548416				813	0.007	1013	3991.01		813	0.007	1013	6224.7		813	0.00815	1013	8558.9		813	0.01319	1013	8264.91
566	-0.000568326				814	0.006	1014	4213.8		814	0.007	1014	6118.09		814	0.00815	1014	8423.72		814	0.01281	1014	8153.55
565	-0.000574661				815	0.007	1015	4092.15		815	0.007	1015	6017.97		815	0.00815	1015	8326.07		815	0.01219	1015	8058.8
564	-0.000558371				816	0.007	1016	4105.89		816	0.007	1016	5929.64		816	0.00813	1016	8194.72		816	0.01181	1016	7942.53
563	-0.000648869				817	0.006	1017	4043.54		817	0.007	1017	5834.01		817	0.00811	1017	8082.7		817	0.01119	1017	7847.71
562	-0.000775566				818	0.006	1018	3833.51		818	0.006	1018	5739.38		818	0.00808	1018	7969.71		818	0.01071	1018	7700.03
561	-0.000729412				819	0.006	1019	3968.41		819	0.006	1019	5652.8		819	0.00804	1019	7841.62		819	0.01024	1019	7568.08
560	-0.000839819				820	0.006	1020	3871.5		820	0.006	1020	5564.72		820	0.00806	1020	7708.03		820	0.01014	1020	7499.62
559	-0.000959276				821	0.006	1021	3751.3		821	0.006	1021	5483.54		821	0.00801	1021	7611.88		821	0.00986	1021	7431.1
558	-0.00108				822	0.006	1022	3679.53		822	0.006	1022	5405.41		822	0.00797	1022	7494.46		822	0.00967	1022	7358.3
557	-0.00119				823	0.006	1023	3737.57		823	0.006	1023	5320.91		823	0.00795	1023	7375.37		823	0.00943	1023	7214.6
556	-0.00135				824	0.005	1024	3715.08		824	0.006	1024	5255.24		824	0.00789	1024	7263.35		824	0.009	1024	7079.7
555	-0.00129				825	0.006	1025	3679.51		825	0.005	1025	5180.79		825	0.0078	1025	7146.73		825	0.00867	1025	6990.05
554	-0.0014				826	0.005	1026	3520.26		826	0.005	1026	5113.46		826	0.00769	1026	7010.98		826	0.00829	1026	6880.88
553	-0.0014				827	0.005	1027	3441.59		827	0.005	1027	5036.07		827	0.00756	1027	6901.16		827	0.00771	1027	6768.04
552	-0.00142				828	0.005	1028	3446.83		828	0.005	1028	4975.63		828	0.0075	1028	6811.22		828	0.00724	1028	6708.01
551	-0.00153				829	0.005	1029	3347.43		829	0.005	1029	4872.11		829	0.00738	1029	6729.46		829	0.00705	1029	6569.86
550	-0.00151				830	0.004	1030	3259.6		830	0.005	1030	4790.99		830	0.00723	1030	6609.92		830	0.007	1030	6444.55
549	-0.00157				831	0.004	1031	3387.39		831	0.005	1031	4710.09		831	0.00712	1031	6517.75		831	0.00695	1031	6334.39
548	-0.00157				832	0.004	1032	3243.24		832	0.005	1032	4604.44		832	0.0069	1032	6404.82		832	0.00667	1032	6168.85
547	-0.0015				833	0.004	1033	3173.6		833	0.005	1033	4528.94		833	0.00676	1033	6317.22		833	0.00633	1033	6134.7
546	-0.00151				834	0.004	1034	3138.7		834	0.005	1034	4465.11		834	0.00662	1034	6233.67		834	0.00614	1034	6031.59
545	-0.00146				835	0.004	1035	2953.26		835	0.005	1035	4401.21		835	0.00635	1035	6160.44		835	0.00576	1035	6012.44
544	-0.00135				836	0.004	1036	3152.67		836	0.005	1036	4326.73		836	0.00604	1036	6071.08		836	0.00581	1036	5949.73
543	-0.00146				837	0.004	1037	2929.85		837	0.005	1037	4272.33		837	0.00585	1037	5976.31		837	0.00562	1037	5865.64
542	-0.00144				838	0.004	1038	2961.69		838	0.004	1038	4215.75		838	0.00561	1038	5869.79		838	0.00538	1038	5756.08
541	-0.0013				839	0.003	1039	2999.74		839	0.005	1039	4148.3		839	0.00538	1039	5781.86		839	0.00519	1039	5677.08
540	-0.00137				840	0.004	1040	2841.56		840	0.005	1040	4087.02		840	0.00521	1040	5683.18		840	0.00514	1040	5559.21
539	-0.00124				841	0.003	1041	2925.85		841	0.005	1041	4042.72		841	0.00517	1041	5606.85		841	0.005	1041	5486.86
538	-0.00133				842	0.003	1042	2794.29		842	0.005	1042	3993.34		842	0.00515	1042	5532.11		842	0.00495	1042	5442.43
537	-0.00136				843	0.003	1043	2632.83		843	0.005	1043	3925.61		843	0.00504	1043	5450.82		843	0.00467	1043	5402.37
536	-0.00134				844	0.004	1044	2789.71		844	0.004	1044	3877.2		844	0.00493	1044	5349.52		844	0.00433	1044	5302.55
535	-0.00153				845	0.002	1045	2758.45		845	0.005	1045	3829.95		845	0.00484	1045	5259.91		845	0.00405	1045	5212.91
534	-0.00152				846	0.003	1046	2523.99		846	0.004	1046	3771.22		846	0.00472	1046	5165.16		846	0.0039	1046	5112.92
533	-0.00159				847	0.003	1047	2557.48		847	0.004	1047	3704.18		847	0.00466	1047	5094.67		847	0.004	1047	4960.89
532	-0.00152				848	0.002	1048	2642.94		848	0.004	1048	3653.63		848	0.0044	1048	5015.53		848	0.0041	1048	4884.65
531	-0.00152				849	0.002	1049	2593.07		849	0.004	1049	3584.69		849	0.00423	1049	4915.27		849	0.00395	1049	4810.43
530	-0.00159				850	0.002	1050	2531.81		850	0.003	1050	3519.09		850	0.00397	1050	4850.8		850	0.00367	1050	4752.38
529	-0.00166				851		1051	2351.96		851		1051	3478.38		851	0.00375	1051	4772.33		851	0.00333	1051	4757.16
528	-0.0016				852		1052	2432.12		852		1052	3422.75		852	0.00367	1052	4697.11		852	0.00305	1052	4714.76
527	-0.0015				853		1053	2234.93		853		1053	3383.52		853	0.00359	1053	4639.22		853	0.00281	1053	4605.73
526	-0.00147				854		1054	2374.62		854		1054	3329.94		854	0.00354	1054	4582.96		854	0.00314	1054	4481.83
525	-0.00133				855		1055	2266.6		855		1055	3292.51		855	0.00347	1055	4527.3		855	0.00338	1055	4393.15
524	-0.00128				856		1056	2299.59		856		1056	3235		856	0.00345	1056	4464.77		856	0.00319	1056	4319.4
523	-0.00113				857		1057	2194.36		857		1057	3172.92		857	0.00342	1057	4402.32		857	0.003	1057	4281.21
522	-0.00101				858		1058	2167.01		858		1058	3128.98		858	0.0034	1058	4343.97		858	0.00281	1058	4230.29
521	-0.00106				859		1059	2196.48		859		1059	3080.98		859	0.0034	1059	4291.59		859	0.00262	1059	4173.61
520	-0.00101				860		1060	2200.93		860		1060	3024.35		860	0.00334	1060	4238.39		860	0.00286	1060	4117.4
519	-0.00107				861		1061	2028.46		861		1061	2973.94		861	0.00331	1061	4182.26		861	0.0031	1061	4064.33
518	-0.00104				862		1062	2222.71		862		1062	2938.78		862	0.00302	1062	4114.9		862	0.0031	1062	3971.53
517	-0.00106				863		1063	1944.74		863		1063	2894.19		863	0.00322	1063	4045.55		863	0.00267	1063	3904.16
516	-0.00121				864		1064	1951.71		864		1064	2849.16		864	0.00328	1064	3995.64		864	0.0031	1064	3794.72
515	-0.00113				865		1065	1988.87		865		1065	2818.82		865	0.00341	1065	3917.14		865	0.003	1065	3790.6
514	-0.00118				866		1066	2007.6		866		1066	2783.77		866	0.00356	1066	3848.31		866	0.00324	1066	3771.89
513	-0.0012				867		1067	2000.88		867		1067	2730.8		867	0.00352	1067	3778.7		867	0.00338	1067	3759.33
512	-0.00121				868		1068	1882.31		868		1068	2691.76		868	0.00335	1068	3711.28		868	0.00362	1068	3705.42
511	-0.0012				869		1069	1881.24		869		1069	2647.71		869	0.00352	1069	3626.81		869	0.00248	1069	3629.09
510	-0.00125				870		1070	1794.13		870		1070	2613.23		870	0.0036	1070	3559.98		870	0.00295	1070	3486.45
509	-0.00107				871		1071	1809.8		871		1071	2577.54		871	0.00373	1071	3484.84		871	0.00281	1071	3507.77
508	-0.00102				872		1072	1787.1		872		1072	2535.64		872	0.00404	1072	3419.89		872	0.0031	1072	3462.18
507	-0.00108				873		1073	1905.33		873		1073	2505.99		873	0.00385	1073	3373.61		873	0.00348	1073	3441.95
506	-0.00114				874		1074	1742.45		874		1074	2457.62		874	0.00369	1074	3338		874	0.00338	1074	3414.87
505	-0.00106				875		1075	1702.91		875		1075	2415.54		875	0.00405	1075	3284.22		875	0.00195	1075	3377.18
504	-0.00105				876		1076	1649.4		876		1076	2382.61		876	0.00362	1076	3238.42		876	0.00186	1076	3275.16
503	-0.000907692				877		1077	1698.46		877		1077	2333.63		877	0.00357	1077	3206.91		877	0.00152	1077	3238.93
502	-0.00098552				878		1078	1575.48		878		1078	2295.63		878	0.00358	1078	3151.45		878	0.0019	1078	3112.37
501	-0.000813575				879		1079	1679.43		879		1079	2263.59		879	0.00406	1079	3101.75		879	0.003	1079	3011.66
500	-0.000809955				880		1080	1520.6		880		1080	2224.06		880	0.00425	1080	3062.62		880	0.00343	1080	2941.96
499	-0.00078371				881		1081	1550.87		881		1081	2190.5		881	0.00428	1081	3031.49		881	0.00343	1081	2963.96
498	-0.000685068				882		1082	1463.87		882		1082	2157.4		882	0.0043	1082	2984.68		882	0.004	1082	2947.89
497	-0.000532127				883		1083	1564.12		883		1083	2141.43		883	0.00444	1083	2948.68		883	0.00371	1083	2926.35
496	-0.000272398				884		1084	1388.32		884		1084	2108.83		884	0.00418	1084	2919.76		884	0.00443	1084	2886.8
495	1.44796e-05				885		1085	1518.93		885		1085	2073.01		885	0.0041	1085	2860.75		885	0.00562	1085	2850.2
494	0.000110407				886		1086	1458.71		886		1086	2044.46		886	0.0041	1086	2825.66		886	0.00529	1086	2783.86
493	0.000267873				887		1087	1341.06		887		1087	2017.61		887	0.00443	1087	2785.89		887	0.00538	1087	2760.51
492	0.000327602				888		1088	1378.25		888		1088	2001.09		888	0.00438	1088	2737.9		888	0.0059	1088	2709.06
491	0.000539367				889		1089	1360.48		889		1089	1970.33		889	0.00454	1089	2691.23		889	0.00467	1089	2638.67
490	0.000676018				890		1090	1362.72		890		1090	1948.64		890	0.00429	1090	2644.54		890	0.00552	1090	2613.08
489	0.000778281				891		1091	1353.02		891		1091	1912.53		891	0.00524	1091	2593.12		891	0.00548	1091	2605.34
488	0.00102				892		1092	1359.76		892		1092	1882.78		892	0.00593	1092	2539.7		892	0.00695	1092	2590.32
487	0.00123				893		1093	1371.96		893		1093	1851.97		893	0.00714	1093	2505.08		893	0.00762	1093	2599.69
486	0.00146				894		1094	1284.23		894		1094	1820.1		894	0.00735	1094	2466.44		894	0.0081	1094	2568.02
485	0.0016				895		1095	1318.05		895		1095	1787.16		895	0.00739	1095	2430.95		895	0.00786	1095	2482.02
484	0.0019				896		1096	1306.05		896		1096	1753.16		896	0.00725	1096	2398.62		896	0.00814	1096	2448.71
483	0.00226				897		1097	1334.82		897		1097	1718.09		897	0.00695	1097	2369.46		897	0.00757	1097	2374.19
482	0.00265				898		1098	1133.91		898		1098	1681.96		898	0.00647	1098	2343.45		898	0.00857	1098	2328.81
481	0.00298				899		1099	1275.28		899		1099	1644.76		899	0.00582	1099	2320.6		899	0.01057	1099	2291.73
480	0.00328				900		1100	1270.52		900		1100	1606.5		900	0.005	1100	2300.9		900	0.01357	1100	2262.97
479	0.00341
478	0.00354
477	0.00359
476	0.00359
475	0.00355
474	0.00371
473	0.00365
472	0.00364
471	0.00353
470	0.00372
469	0.0038
468	0.0039
467	0.00404
466	0.00406
465	0.00403
464	0.00415
463	0.00401
462	0.00395
461	0.0039
460	0.00386
459	0.00376
458	0.00379
457	0.00383
456	0.00393
455	0.0039
454	0.00405
453	0.00404
452	0.00414
451	0.00431
450	0.00455
449	0.00477
448	0.00494
447	0.0052
446	0.00532
445	0.00534
444	0.0056
443	0.00581
442	0.00574
441	0.00586
440	0.00588
439	0.00585
438	0.00581
437	0.00597
436	0.0061
435	0.00624
434	0.00645
433	0.0067
432	0.00688
431	0.0071
430	0.00747
429	0.00787
428	0.00826
427	0.00866
426	0.00903
425	0.00944
424	0.00979
423	0.01027
422	0.01069
421	0.01114
420	0.01174
419	0.01224
418	0.01279
417	0.01318
416	0.01363
415	0.01416
414	0.01465
413	0.01491
412	0.01525
411	0.01547
410	0.01569
409	0.01588
408	0.0158
407	0.01597
406	0.01605
405	0.01609
404	0.01608
403	0.01601
402	0.01608
401	0.01602
400	0.01604
399	0.01587
398	0.01599
397	0.01579
396	0.01574
395	0.01579
394	0.01579
393	0.01599
392	0.01572
391	0.01548
390	0.01537
389	0.01507
388	0.01482
387	0.01445
386	0.01399
385	0.01348
384	0.01323
383	0.01255
382	0.0123
381	0.01198
380	0.01192
379	0.01142
378	0.01099
377	0.01074
376	0.01052
375	0.01011
374	0.00974
373	0.00939
372	0.00909
371	0.00907
370	0.00876
369	0.00847
368	0.00837
367	0.00801
366	0.00796
365	0.00765
364	0.00749
363	0.00744
362	0.00737
361	0.00724
360	0.00699
359	0.00692
358	0.00703
357	0.00701
356	0.00687
355	0.00696
354	0.00668
353	0.0065
352	0.0065
351	0.00635
350	0.00618
349	0.00633
348	0.00639
347	0.00636
346	0.00649
345	0.00668
344	0.00699
343	0.00727
342	0.00761
341	0.00786
340	0.00804
339	0.00858
338	0.00896
337	0.00929
336	0.00965
335	0.01007
334	0.0104
333	0.01067
332	0.01094
331	0.01098
330	0.01091
329	0.01072
328	0.01052
327	0.01049
326	0.01047
325	0.01046
324	0.01065
323	0.01088
322	0.01109
321	0.01139
320	0.01183
319	0.01206
318	0.01225
317	0.01239
316	0.01244
315	0.01244
314	0.01251
313	0.01276
312	0.01288
311	0.01278
310	0.01296
309	0.0135
308	0.01395
307	0.01469
306	0.01542
305	0.01563
304	0.01592
303	0.01596
302	0.0161
301	0.01636
300	0.01703
299	0.01733
298	0.01685
297	0.01633
296	0.01697
295	0.0182
294	0.01978
293	0.02026
292	0.02068
291	0.01858
290	0.01842
289	0.01744
288	0.01592
287	0.01423
286	0.01214
285	0.00793
284	0.00525
283	0.00507
282	0.0039
281	0.00323
280	0.00316
279	0.0055
278	0.00606
277	0.00584
276	0.00806
275	0.00914
274	0.00958
273	0.01027
272	0.00901
271	0.00777
270	0.00899
269	0.01048
268	0.01137
267	0.01127
266	0.01267
265	0.0149
264	0.01357
263	0.01393
262	0.0161
261	0.01588
260	0.01579
259	0.01584
258	0.01403
257	0.01351
256	0.01161
255	0.01138
254	0.00981
253	0.00719
252	0.00666
251	0.00575
250	0.00534
249	0.00557
248	0.00642
247	0.00289
246	0.00256
245	0.00415
244	0.00692
243	0.00889
242	0.00839
241	0.0129
240	0.01328
239	0.01653
238	0.01764
237	0.01925
236	0.02064
235	0.02084
234	0.01974
233	0.01869
232	0.02065
231	0.02448
230	0.02849
229	0.0309
228	0.03246
227	0.03741
226	0.03815
225	0.04194
224	0.04466
223	0.05106
222	0.05743
221	0.0647
220	0.06841
219	0.07411
218	0.07944
217	0.08634
216	0.09024
215	0.09697
214	0.09512
213	0.09498
212	0.09513
211	0.09246
210	0.08835
209	0.08705
208	0.08106
207	0.07601
206	0.06961
205	0.06219
204	0.05377
203	0.04434
202	0.03391
201	0.02246
200	0.01001

## Sheet: Fig. 2e
	CyP7	CyP7T	CyP7TT
Concentration	Intensity	Intensity	Intensity
0.1	6871.06	7334.25	9239.29
0.25	19534.7	23366.6	41044.3
0.5	63077.2	53964.9	93217.1
1	151265	98042.4	194182
2	214069	156472	361601
4	186827	249675	615490
6	112623	281169	695309
8	59839	309948	762562
10	28527.5	306818	766370
12	13373.1	293858	750082

## Sheet: Fig. 2f
Concentration	Intensity
0.1	9239.29
0.25	41044.3
0.5	93217.1
1	194182
2	361601
4	615490

## Sheet: Fig. 2g
Concentration	Intensity
0.1	6871.06
0.25	19534.7
0.5	63077.2
1	151265
2	214069
4	186827

## Sheet: Fig. 2h
Concentration	Intensity
0.1	7334.25
0.25	23366.6
0.5	53964.9
1	98042.4
2	156472
4	249675

## Sheet: Fig. 2i
	CyP7N	CyP7NT
Concentration	Intensity	Intensity
0.1	14628.3	55174.5
0.25	50411.2	48617.8
0.5	114877	109298
1	214566	202381
2	381318	368359
4	545055	519878
6	556210	516563
8	521770	520940
10	498616	458207
12	442921	440676

## Sheet: Fig. 3a
Optimized Cartesian coordinates					Optimized Cartesian coordinates					Optimized Cartesian coordinates					Optimized Cartesian coordinates
CyP7					CyP7-CH					CyP7T					CyP7TT
C	-8.09171	-6.64175	1.0123		C	-8.03622	-5.93665	2.44119		C	-7.90062	-5.95548	-2.11808		C	-3.06084	0.282071	0.49995
C	-9.47264	-6.41537	0.806245		C	-9.42834	-5.7721	2.25209		C	-9.29961	-5.75965	-2.19073		C	-3.01381	0.49446	-0.889902
C	-9.9038	-5.1925	0.346456		C	-9.89639	-4.70391	1.52259		C	-9.8206	-4.49525	-2.04198		C	-1.81564	0.800792	-1.52777
C	-8.98389	-4.14662	0.071955		C	-9.00464	-3.75744	0.952326		C	-8.9768	-3.37587	-1.81591		C	-0.615641	0.88001	-0.807093
C	-7.5753	-4.37278	0.280702		C	-7.58483	-3.91997	1.14362		C	-7.55019	-3.57061	-1.74		C	-0.658031	0.694854	0.577527
C	-7.16905	-5.65148	0.758171		C	-7.14037	-5.03911	1.90425		C	-7.05013	-4.89471	-1.89918		C	-1.86214	0.402473	1.22044
C	-9.44002	-2.8862	-0.402154		C	-9.4988	-2.65628	0.201788		C	-9.52572	-2.07371	-1.66286		C	0.682184	1.13143	-1.55869
C	-8.57141	-1.85603	-0.678295		C	-8.65753	-1.72463	-0.361252		C	-8.73202	-0.971409	-1.44465		N	1.85757	1.27523	-0.703484
C	-7.19711	-2.09654	-0.473428		C	-7.27157	-1.90043	-0.167954		C	-7.33883	-1.17874	-1.37794		C	-4.31334	-0.14356	1.17599
C	-6.6935	-3.29615	-0.008365		C	-6.73238	-2.94622	0.556585		C	-6.74742	-2.4202	-1.51156		N	-4.1768	-1.31424	1.95577
N	-6.13595	-1.18926	-0.701737		N	-6.23834	-1.07279	-0.661206		N	-6.34673	-0.192997	-1.17259		N	-4.93538	-1.44257	3.11131
C	-4.9352	-1.73762	-0.377516		C	-5.01064	-1.51777	-0.26194		C	-5.09956	-0.74248	-1.13526		C	-6.11264	-0.930169	3.0778
C	-5.17425	-3.18389	0.094088		C	-5.21081	-2.80689	0.559685		C	-5.23445	-2.25922	-1.37333		C	-6.92252	-1.04771	4.34211
C	-4.70348	-3.35585	1.56158		C	-4.67467	-2.6154	2.00095		C	-4.7067	-3.0457	-0.146499		C	-4.01213	-5.57325	1.44071
C	-4.48211	-4.18489	-0.868924		C	-4.54888	-4.00977	-0.161097		C	-4.51386	-2.66214	-2.68599		C	-4.18358	-6.97436	1.34665
C	-6.35112	0.165135	-1.20454		C	-6.49337	0.116776	-1.46653		C	-6.65928	1.22418	-1.01911		C	-3.21342	-7.74364	0.746395
C	-6.54796	1.18684	-0.079105		C	-6.63651	1.38342	-0.615729		C	-6.87621	1.62851	0.443205		C	-2.03228	-7.15629	0.220557
C	-3.73534	-1.03009	-0.482112		C	-3.83411	-0.852126	-0.586412		C	-3.95572	0.016915	-0.908136		C	-1.84832	-5.73018	0.323891
C	-2.45891	-1.53473	-0.208404		C	-2.52325	-1.24534	-0.254739		C	-2.62625	-0.44295	-0.889968		C	-2.87963	-4.96809	0.943607
C	-1.25373	-0.831157	-0.336217		C	-1.34817	-0.557958	-0.560643		C	-1.49555	0.361128	-0.734515		C	-1.03711	-7.95743	-0.403277
C	-1.25655	0.626882	-0.77023		C	-1.36425	0.813702	-1.20694		C	-1.66145	1.87238	-0.673136		C	0.114528	-7.41334	-0.924408
C	-1e-05	1.36881	-0.317449		C	-0.286965	1.70339	-0.574876		C	-0.344832	2.64019	-0.516552		C	0.280057	-6.01729	-0.811553
C	1.25635	0.626806	-0.770596		C	1.09885	1.0869	-0.775016		C	0.758401	1.99615	-1.36821		C	-0.645706	-5.19017	-0.206438
C	1.25361	-0.83118	-0.336389		C	1.13164	-0.408495	-0.512003		C	0.980142	0.578084	-0.885736		N	1.37566	-5.25193	-1.27513
C	-5.1e-05	-1.4447	-0.118512		C	-0.070188	-1.12246	-0.261763		C	-0.189738	-0.219414	-0.700895		C	1.22973	-3.93212	-0.961014
C	2.45879	-1.53475	-0.208604		C	2.33423	-1.11661	-0.631852		C	2.23335	0.088349	-0.519248		C	-0.127849	-3.75618	-0.25763
C	3.73521	-1.03017	-0.482502		C	3.58703	-0.540302	-0.887875		C	3.46985	0.729772	-0.718365		C	-1.0562	-2.87247	-1.1281
C	4.93508	-1.73766	-0.377881		C	4.77222	-1.21845	-1.16869		C	4.71418	0.309904	-0.258565		C	0.073573	-3.1884	1.16944
N	6.13582	-1.18922	-0.702042		N	5.944	-0.571163	-1.41927		N	5.86415	0.986578	-0.543299		C	2.20442	-2.9836	-1.2597
C	7.197	-2.0965	-0.473869		C	6.99515	-1.48419	-1.66825		C	6.98037	0.395823	0.090966		C	2.17356	-1.60153	-0.987592
C	6.69343	-3.29619	-0.008982		C	6.51505	-2.77827	-1.60962		C	6.58235	-0.725108	0.793729		C	3.22667	-0.705059	-1.18326
C	5.17418	-3.18397	0.09356		C	5.02511	-2.73394	-1.27744		C	5.07494	-0.902115	0.621455		C	4.62622	-1.1612	-1.54425
C	8.5713	-1.85591	-0.678664		C	8.34219	-1.16655	-1.93882		C	8.3155	0.847226	0.040624		C	5.58548	-0.679369	-0.445298
C	9.43994	-2.88609	-0.402645		C	9.20599	-2.21368	-2.16233		C	9.25699	0.115447	0.726711		C	5.60971	0.850847	-0.411822
C	8.98384	-4.1466	0.071261		C	8.77145	-3.56659	-2.12406		C	8.91168	-1.05156	1.46107		C	4.25754	1.5114	-0.703726
C	7.57525	-4.37284	0.279933		C	7.39153	-3.87303	-1.84019		C	7.54103	-1.49683	1.50461		C	3.0941	0.689669	-0.89059
C	9.90378	-5.19248	0.345621		C	9.68486	-4.62753	-2.36108		C	9.90491	-1.7888	2.15826		C	4.29638	2.90638	-0.772637
C	9.47266	-6.41545	0.805206		C	9.27443	-5.94004	-2.32512		C	9.58113	-2.91989	2.87111		C	3.35296	3.8561	-1.23818
C	8.09173	-6.64192	1.01117		C	7.92141	-6.24546	-2.04786		C	8.23812	-3.36187	2.91484		C	3.43404	5.2422	-1.32433
C	7.16904	-5.65163	0.75718		C	7.00622	-5.24387	-1.81204		C	7.24669	-2.67258	2.25275		N	4.46506	6.09115	-1.04901
C	6.35097	0.165245	-1.20466		C	6.13676	0.875844	-1.42341		C	5.9691	2.1823	-1.37288		C	4.0704	7.44225	-1.22141
C	6.54784	1.18678	-0.079082		C	6.47233	1.42789	-0.033846		C	5.79223	3.47687	-0.571856		C	2.76457	7.50506	-1.66637
C	4.70362	-3.35609	1.56111		C	4.74374	-3.42854	0.079672		C	4.34034	-0.815728	1.98295		C	2.22673	6.08534	-1.78908
C	4.48192	-4.18484	-0.869476		C	4.1749	-3.33282	-2.42776		C	4.7644	-2.22205	-0.131695		C	4.86181	8.58505	-0.984589
H	-7.75517	-7.60856	1.37562		H	-7.66959	-6.78157	3.01727		H	-7.49231	-6.95516	-2.23644		C	4.29165	9.8138	-1.22753
H	10.1869	-7.20695	1.01161		H	-10.1213	-6.48867	2.68249		H	-9.95622	-6.60691	-2.36378		C	2.95722	9.94204	-1.69886
H	10.9627	-5.00776	0.184768		H	-10.9641	-4.56731	1.37042		H	10.8941	-4.33268	-2.09631		C	2.15975	8.76361	-1.92848
H	-6.11852	-5.85666	0.926701		H	-6.08035	-5.1941	2.06758		H	-5.98345	-5.07943	-1.84952		C	2.39354	11.2218	-1.94575
H	10.5073	-2.74258	-0.545635		H	-10.5734	-2.55541	0.076856		H	10.6044	-1.95669	-1.71973		C	1.10256	11.3533	-2.40216
H	-8.94093	-0.900292	-1.03312		H	-9.0563	-0.887803	-0.92414		H	-9.17217	0.012248	-1.32364		C	0.317237	10.199	-2.63145
H	-4.96067	-4.35191	1.92935		H	-4.88816	-3.49648	2.61107		H	-4.89024	-4.11568	-0.268743		C	0.828355	8.9412	-2.4015
H	-3.62243	-3.22821	1.65679		H	-3.59417	-2.44963	2.01045		H	-3.63199	-2.90193	-0.006259		C	1.87518	5.72418	-3.25433
H	-5.19188	-2.62392	2.2123		H	-5.15277	-1.75481	2.47883		H	-5.21359	-2.72208	0.76766		C	1.02081	5.84118	-0.849912
H	-4.79598	-4.00699	-1.90209		H	-4.92082	-4.0979	-1.18638		H	-4.88543	-2.06998	-3.52781		C	2.51132	-5.84579	-1.97284
H	-3.3933	-4.10381	-0.824506		H	-3.46104	-3.90705	-0.203237		H	-3.4333	-2.51058	-2.6163		C	3.63202	-6.27695	-1.02052
H	-4.75549	-5.21038	-0.609766		H	-4.78012	-4.94236	0.359143		H	-4.69466	-3.71543	-2.91348		O	4.65699	-6.80522	-1.82682
H	-5.50493	0.457834	-1.82938		H	-5.68564	0.24392	-2.19088		H	-5.85396	1.82038	-1.45383		C	5.76784	-7.29136	-1.08499
H	-7.23104	0.157063	-1.85093		H	-7.40743	-0.044103	-2.04181		H	-7.55973	1.44385	-1.59664		C	6.78466	-7.83519	-2.07822
H	-7.42431	0.914197	0.531653		H	-7.4782	1.27329	0.087899		H	-7.71344	1.05542	0.87461		O	7.88472	-8.30332	-1.32986
H	-5.67072	1.19131	0.589391		H	-5.72567	1.54313	-0.014818		H	-5.97831	1.39779	1.04054		C	5.8325	5.71899	-0.707471
H	-3.80759	-0.001879	-0.8167		H	-3.94164	0.059867	-1.16175		H	-4.10677	1.07446	-0.725721		C	6.03168	5.48235	0.795595
H	-2.38271	-2.56412	0.110999		H	-2.41387	-2.1727	0.294028		H	-2.46574	-1.50202	-1.05555		O	7.22916	4.75147	0.92815
H	-1.34822	0.685149	-1.86536		H	-1.18548	0.73226	-2.28972		H	-2.1633	2.20187	-1.59477		C	7.62756	4.55601	2.2797
H	-2.13879	1.12885	-0.359051		H	-2.34263	1.28706	-1.08768		H	-2.34066	2.13898	0.148105		C	8.91414	3.74316	2.26989
H	-3.9e-05	2.38863	-0.716777		H	-0.314371	2.70858	-1.00925		H	-0.49343	3.68768	-0.801359		O	9.29103	3.54917	3.61444
H	0.000159	1.45061	0.776793		H	-0.499505	1.81073	0.496456		H	-0.025501	2.63479	0.532838		C	8.91624	-8.85065	-2.13491
H	1.3476	0.68492	-1.86577		H	1.43742	1.27483	-1.80476		H	0.464225	2.01145	-2.42772		C	10.0251	-9.32697	-1.20801
H	2.13876	1.12879	-0.359813		H	1.82473	1.59425	-0.124846		H	1.67459	2.58574	-1.28814		O	11.0494	-9.85701	-2.02069
H	2.3826	-2.56408	0.110993		H	2.24349	-2.19275	-0.559809		H	2.22972	-0.869463	-0.011189		C	12.1431	-10.3501	-1.2744
H	3.80743	-0.002002	-0.817244		H	3.64186	0.542792	-0.874948		H	3.45671	1.65048	-1.29025		C	10.4924	2.80851	3.75792
H	8.9408	-0.900108	-1.03333		H	8.69626	-0.141886	-1.96531		H	8.59957	1.73829	-0.508338		C	10.7938	2.69554	5.24516
H	10.5072	-2.74241	-0.54607		H	10.2525	-2.01184	-2.3734		H	10.2967	0.430769	0.714549		O	11.9767	1.93747	5.37378
H	10.9627	-5.00768	0.18399		H	10.722	-4.38109	-2.57385		H	10.9338	-1.44019	2.117		C	12.3827	1.77626	6.71785
H	10.1869	-7.20704	1.01046		H	9.98321	-6.74178	-2.50909		H	10.3507	-3.47456	3.3994		C	-8.91165	0.774024	0.864879
H	7.75521	-7.6088	1.37432		H	7.60056	-7.28299	-2.02137		H	7.98566	-4.25587	3.478		O	-10.2602	0.602823	1.43189
H	6.11851	-5.8569	0.925626		H	5.97687	-5.51114	-1.60421		H	6.22804	-3.03814	2.30606		C	-11.2126	0.289235	0.565988
H	7.23088	0.157273	-1.85108		H	6.9453	1.11496	-2.11707		H	6.94852	2.18266	-1.85623		O	-12.3802	0.196526	1.31055
H	5.50477	0.458018	-1.82946		H	5.23775	1.36024	-1.81032		H	5.22526	2.13473	-2.17109		O	-11.1309	0.10845	-0.620147
H	5.67044	1.19143	0.589196		H	5.66293	1.1898	0.67624		H	4.81232	3.48195	-0.06579		N	-13.4612	-0.123343	0.52315
H	7.42396	0.913809	0.531857		H	7.39336	0.95684	0.347587		H	6.56549	3.54721	0.210745		C	-14.1855	0.865483	-0.153443
H	4.96111	-4.35209	1.92881		H	5.04122	-4.47905	0.037938		H	4.65695	-1.62733	2.64226		C	-15.2802	0.117272	-0.906369
H	5.19191	-2.62405	2.21179		H	5.31395	-2.95283	0.883729		H	4.56684	0.12999	2.48507		C	-15.0274	-1.38465	-0.644964
H	3.62254	-3.22875	1.65649		H	3.68339	-3.38769	0.34017		H	3.25651	-0.882573	1.858		C	-13.7946	-1.45509	0.249995
H	4.75505	-5.21039	-0.610275		H	4.41483	-4.38921	-2.57073		H	5.13686	-3.07958	0.433732		O	-13.198	-2.41844	0.663398
H	3.39313	-4.1035	-0.825178		H	3.10561	-3.25109	-2.217		H	3.69128	-2.36297	-0.279519		O	-13.9485	2.04742	-0.112997
H	4.79594	-4.00702	-1.90261		H	4.37827	-2.8139	-3.36956		H	5.25237	-2.23109	-1.11128		C	-7.97641	0.493365	2.06137
C	6.96596	3.49668	0.209725		N	0.047798	-2.45033	0.223575		C	0.953587	-3.83024	-0.818275		C	-6.67723	-0.301838	1.7904
H	7.867	3.29846	0.809502		H	-0.687991	-3.0328	-0.168442		C	1.07715	-4.95847	-1.64167		C	-5.52487	0.454406	1.1184
H	6.11848	3.61515	0.902198		C	0.077379	-2.68493	1.69639		C	1.23213	-3.96389	0.547799		C	-5.77774	1.7462	0.38557
C	7.15334	4.77082	-0.601085		C	0.115278	-4.20097	1.94146		C	1.48194	-6.18283	-1.12235		C	-6.59149	1.53979	-0.927857
H	8.00506	4.65208	-1.29018		C	1.23923	-1.98981	2.41627		H	0.854362	-4.87774	-2.70335		C	-7.92513	2.29865	-1.00046
H	6.25555	4.95951	-1.21218		H	-0.856227	-2.2894	2.13922		C	1.63309	-5.18872	1.07715		C	-8.82931	2.18047	0.24295
C	-6.966	3.49681	0.209295		C	0.103379	-4.53296	3.44131		H	1.12501	-3.10425	1.20259		H	-3.92209	0.387471	-1.47425
H	-7.86728	3.29859	0.808732		H	1.02256	-4.60656	1.47263		C	1.76563	-6.311	0.247249		H	-1.80893	0.94748	-2.60624
H	-6.11882	3.61544	0.902096		H	-0.737954	-4.68282	1.44172		H	1.57612	-7.05027	-1.76583		H	0.257249	0.770789	1.15715
C	-7.15313	4.77084	-0.601744		C	1.2203	-2.31109	3.92066		H	1.84405	-5.2872	2.13623		H	-1.86946	0.279668	2.30081
H	-8.00467	4.65205	-1.29105		H	2.18821	-2.32873	1.97978		C	2.19227	-7.61101	0.806625		H	0.876312	0.319034	-2.26429
H	-6.25516	4.95941	-1.21262		H	1.19003	-0.906587	2.26376		C	2.92595	-9.88614	1.78284		H	0.568911	2.04148	-2.17107
C	-7.58443	7.07396	-0.304606		C	1.24712	-3.824	4.18068		N	2.49715	-7.66892	2.11595		H	1.90888		-0.238093
H	-8.45699	7.04183	-0.975267		H	0.169262	-5.61849	3.58018		N	2.8714	-8.83107	2.61599		H	-3.21982		2.15559
H	-6.70886	7.36286	-0.906814		H	-0.857948	-4.22112	3.87485		N	2.25899	-8.66837	-0.029247		H	-6.32009		5.10524
C	-7.81628	8.1025	0.792603		H	2.07264	-1.82367	4.40862		N	2.63351	-9.82697	0.467195		H	-7.23021		4.72399
H	-8.69537	7.81508	1.39286		H	0.316123	-1.87947	4.37393		C	3.33789	-11.2114	2.34508		H	-7.83801		4.18472
H	-6.94636	8.12749	1.46989		H	1.18549	-4.02609	5.25658		H	3.61164	-11.1027	3.39589		H	-4.77884		1.90921
C	-8.25859	10.3966	1.07577		H	2.20879	-4.23451	3.83971		H	2.51721	-11.9323	2.25877		H	-5.08155		1.74472
H	-8.39692	11.3086	0.489921		O	-6.85234	2.44624	-1.51191		H	4.18506	-11.6175	1.78287		H	-3.33809		0.663822
H	-9.16711	10.2109	1.67032		C	-7.03321	3.69983	-0.866372		C	5.79296	5.81935	-0.9001		H	-2.79131		1.02214
H	-7.41372	10.5398	1.7682		H	-7.89915	3.66834	-0.187938		H	6.58131	5.96689	-0.146503		H	-1.20025		-0.465377
C	7.58467	7.07387	-0.303494		H	-6.1464	3.96272	-0.26927		H	4.82022	5.93907	-0.398603		H	0.861948		-1.39268
H	8.45735	7.04177	-0.973996		C	-7.25876	4.75012	-1.94442		C	5.93454	6.85409	-2.00709		H	-2.04977		-0.680084
H	6.70924	7.36295	-0.905822		H	-8.15262	4.49292	-2.53524		H	6.90982	6.73499	-2.50601		H	-0.663712		-1.2344
C	7.81641	8.10221	0.793924		H	-6.3987	4.76819	-2.63356		H	5.15148	6.69671	-2.76674		H	-1.17047		-2.1265
H	8.69537	7.8146	1.3943		O	-7.41612	5.98762	-1.28625		C	-7.41258	3.54076	1.72793		H	0.453184		1.14612
H	6.94637	8.12718	1.47106		C	-7.66278	7.06717	-2.1725		H	-8.28128	3.04283	2.1846		H	-0.872922		1.71528
C	8.2589	10.3963	1.07755		H	-6.83057	7.191	-2.8831		H	-6.54957	3.39349	2.39531		H	0.780212		1.73352
H	9.16729	10.2103	1.67223		H	-8.5798	6.89432	-2.75686		C	-7.69372	5.02775	1.56676		H	3.0957		-1.74486
H	8.39743	11.3083	0.491875		C	-7.81626	8.32797	-1.33446		H	-8.55847	5.17335	0.899417		H	1.27062		-0.546456
H	7.41392	10.5394	1.76985		H	-8.64914	8.20232	-0.622871		H	-6.82658	5.52253	1.09953		H	4.68074		-1.63231
O	-6.72497	2.43384	-0.704499		H	-6.89973	8.4973	-0.744993		C	-8.23292	6.93184	2.85593		H	4.93905		-2.51462
O	-7.37765	5.81608	0.317779		O	-8.05817	9.39531	-2.22482		H	-9.11525	7.15145	2.235		H	5.24655		0.516498
O	-8.01125	9.3487	0.160695		C	-8.23009	10.6328	-1.56482		H	-7.38616	7.50806	2.45124		H	6.59825		-0.615669
O	6.72535	2.43379	-0.70429		H	-8.41221	11.3856	-2.33569		C	-8.49889	7.3501	4.29461		H	5.98872		0.55741
O	7.37764	5.81591	0.318648		H	-9.08919	10.6099	-0.875694		H	-9.35106	6.77797	4.69733		H	6.33082		-1.16041
O	8.01161	9.3485	0.162257		H	-7.3328	10.9159	-0.99167		H	-7.61962	7.11827	4.91855		H	5.25536		-0.448746
Cl	-1.5e-05	-3.13369	0.436819		O	6.63088	2.81729	-0.185377		C	-9.04893	9.25061	5.56862		H	2.41541		-1.62826
					C	6.97672	3.48221	1.02284		H	-9.24344	10.3194	5.45055		H	5.87895		-0.61516
					H	7.91629	3.08229	1.43329		H	-9.93502	8.77191	6.01487		H	4.86923		-1.0548
					H	6.1914	3.34572	1.78218		H	-8.19806	9.11445	6.2551		H	3.00629		-1.76726
					C	7.13897	4.96213	0.707335		C	5.9386	9.1941	-2.32691		H	0.683944		-2.58801
					H	7.92937	5.09742	-0.048519		H	6.91194	9.16195	-2.8406		H	-0.701304		-2.99349
					H	6.20193	5.3581	0.282892		H	5.15183	9.14134	-3.09569		H	0.202331		-2.58804
					O	7.46845	5.6081	1.91699		C	5.81034	10.4951	-1.54813		H	1.06028		-3.62181
					C	7.66654	7.00486	1.76982		H	6.60252	10.551	-0.783265		H	2.73727		-3.91183
					H	6.75556	7.49331	1.38997		H	4.8407	10.5211	-1.02342		H	1.55661		-3.33505
					H	8.48045	7.21346	1.05826		C	5.82924	12.8253	-1.87541		H	0.178692		-1.12462
					C	8.02122	7.56968	3.13756		H	6.63352	12.9847	-1.13974		H	0.683077		-0.909156
					H	8.93453	7.08171	3.51638		H	5.92521	13.5655	-2.67353		H	1.28294		0.19
					H	7.20941	7.3535	3.85197		H	4.86165	12.968	-1.36824		H	2.89937		-2.70504
					O	8.20919	8.95894	2.97932		O	-7.14785	3.00872	0.436243		H	2.15599		-2.53522
					C	8.55828	9.60727	4.18524		O	-7.94626	5.54266	2.85515		H	3.25473		-0.306226
					H	9.5023	9.21732	4.59789		O	-8.76948	8.73474	4.28319		H	3.9868		-0.432927
					H	8.6819	10.6684	3.95537		O	5.89859	4.53284	-1.49551		H	6.22222		-0.488445
					H	7.7727	9.49499	4.94949		O	5.81738	8.12374	-1.40418		H	5.45675		-0.393077
										O	5.91908	11.5505	-2.47808		H	6.32962		-2.67211
										N	-0.051155	-1.58672	-0.454367		H	7.08524		-2.77789
										H	-0.873426	-1.99436	-0.024375		H	6.50028		-1.05805
										C	0.550801	-2.50402	-1.43375		H	6.10351		-1.26294
										H	1.42094	-2.008	-1.87259		H	5.17717		1.21338
										H	-0.144654	-2.69032	-2.26856		H	6.0868		1.33107
															H	7.79802		2.77853
															H	6.84935		2.84247
															H	8.74333		1.75829
															H	9.69256		1.70773
															H	8.5417		-2.73271
															H	9.31262		-2.83248
															H	10.3914		-0.600718
															H	9.6296		-0.51409
															H	12.8734		-1.99052
															H	12.6148		-0.672032
															H	11.8396		-0.598566
															H	10.3878		3.32213
															H	11.3273		3.24539
															H	10.9129		5.67862
															H	9.9482		5.7609
															H	13.2996		6.7073
															H	12.5888		7.19893
															H	11.6198		7.31233
															H	-8.8058		0.095346
															H	-16.2543		-0.543796
															H	-15.2167		-1.96483
															H	-14.824		-1.55823
															H	-15.8606		-0.136373
															H	-8.57729		2.74953
															H	-7.75386		2.58772
															H	-6.95517		1.14368
															H	-4.82564		0.164575
															H	-6.31407		1.04513
															H	-5.97734		-1.78965
															H	-6.78543		-1.06094
															H	-8.47888		-1.87447
															H	-7.73791		-1.17767
															H	-8.5171		1.02011
															H	-9.83699		-0.054333

## Sheet: Fig. 5b
	Qualitative FL	Qualitative FL	Qualitative FL
0:1	18.214	15.395	17.239
1:1	24.864	23.888	20.015
2:1	31.116	35.365	38.718
4:1	34.563	39.388	57.968

## Sheet: Fig. 5d
	CyP7T			CyP7TT			CyP7N			CyP7NT
	Qualitative FL	Qualitative FL	Qualitative FL	Qualitative FL	Qualitative FL	Qualitative FL	Qualitative FL	Qualitative FL	Qualitative FL	Qualitative FL	Qualitative FL	Qualitative FL
5	0.02671	0.03919	0.02671	0.03243	0.03919	0.05333	0.03619	0.03816	0.04564	0.03167	0.03921	0.0205
10	0.03435	0.04129	0.03435	0.06292	0.05129	0.06995	0.04172	0.04399	0.05645	0.03909	0.0543	0.03052
20	0.03841	0.04226	0.03841	0.07569	0.07966	0.08085	0.04469	0.05	0.06952	0.04081	0.05298	0.03285
30	0.04683	0.05849	0.04965	0.0814	0.09552	0.08376	0.04209	0.05722	0.06817	0.05914	0.06326	0.04286
60	0.051015	0.06957	0.041667	0.085313	0.097591	0.114684	0.05729	0.052257	0.063075	0.060233	0.060398	0.054661

## Sheet: Supplementary Fig. 28 
	Plane Equations									Optimized Cartesian coordinates					Optimized Cartesian coordinates
CyP7										CyP7N					CyP7NT
First plane	-0.128074298154x - 0.493013013839y - 1.506249599937z - 0.75562773368368 = 0									C	-5.52749	2.47202	-4.82628		C	1.83197	1.28473	6.00762
Second plane	-0.128227984979x - 0.493202370178y - 1.50615577068z - 0.75584616711032 = 0									C	-6.23509	3.68883	-4.96565		C	2.64378	2.40234	6.31208
										C	-5.67786	4.85893	-4.50454		C	2.275	3.65317	5.87425
CyP7T										C	-4.39919	4.86958	-3.88724		C	1.08884	3.84587	5.1179
First plane	0.086095882949x + 0.186128063173y - 1.588967966799z - 1.1055760774907 = 0									C	-3.6754	3.63131	-3.73986		C	0.259636	2.70933	4.8023
Second plane	0.137559268429x - 0.702696592481y - 1.409394520924z - 0.97696142489389 = 0									C	-4.28569	2.44194	-4.23165		C	0.6751	1.43149	5.27505
										C	-3.83202	6.08478	-3.41625		C	0.716237	5.14314	4.67237
CyP7TT										C	-2.59375	6.1248	-2.81818		C	-0.429408	5.35929	3.94205
First plane	0.514366998176x - 0.280526183624y + 1.483126583578z - 0.1025557112198 = 0									C	-1.89796	4.90547	-2.68533		C	-1.2309	4.23754	3.64568
Second plane	0.583969182155x - 0.083094235883y - 1.352934945224z - 3.3127779360972 = 0									C	-2.40065	3.69224	-3.11426		C	-0.916507	2.95199	4.04209
										N	-0.618331	4.72059	-2.11418		N	-2.44498	4.2339	2.92195
CyP7N										C	-0.256711	3.40575	-2.1189		C	-2.94339	2.97112	2.79289
First plane	0.576776027526x + 0.1755489471y - 1.488566485287z - 3.4290460771275 = 0									C	-1.38238	2.59899	-2.79482		C	-2.00022	2.00297	3.53312
Second plane	-0.137863665144x - 0.459562034889y - 1.500097659525z - 1.1433965857665 = 0									C	-1.97664	1.5615	-1.80821		C	-1.40614	0.962565	2.54949
										C	-0.854769	1.93545	-4.09335		C	-2.74846	1.33082	4.71348
CyP7NT										C	0.17963	5.8231	-1.58753		C	-3.05261	5.44936	2.39003
First plane	-0.725956546278x + 0.153776365014y + 1.424543784996z - 6.3930981930387 = 0									C	-0.067283	6.07286	-0.095796		C	-2.60606	5.7569	0.956638
Second plane	-0.094136275408x - 0.551592023052y + 1.47211031907z - 2.2379860105274 = 0									C	0.949507	2.96181	-1.58639		C	-4.11772	2.70011	2.09793
										C	1.42387	1.63792	-1.55872		C	-4.72512	1.4434	1.92406
										C	2.68859	1.24628	-1.11486		C	-5.96351	1.22649	1.31638
										C	3.70685	2.3078	-0.725198		C	-6.80806	2.41899	0.892194
										C	5.06698	1.7438	-0.297852		C	-8.16132	2.04099	0.27864
										C	5.45803	0.547424	-1.17848		C	-8.7804	0.849553	1.02485
										C	4.41887	-0.538767	-1.00327		C	-7.8516	-0.337893	0.891568
										C	3.05166	-0.134623	-1.10231		C	-6.46979	-0.100319	1.16775
										C	4.73218	-1.84325	-0.632428		C	-8.25891	-1.57555	0.401778
										C	6.01908	-2.41343	-0.576021		C	-9.5842	-1.9884	0.162336
										C	6.35063	-3.6724	-0.09049		C	-9.99069	-3.17405	-0.43751
										N	7.62569	-4.16059	-0.126647		N	-11.3066	-3.50988	-0.582435
										C	7.70819	-5.43078	0.4856		C	-11.4529	-4.73115	-1.27689
										C	6.45752	-5.82723	0.919183		C	-10.2098	-5.25096	-1.58326
										C	5.44954	-4.73179	0.574505		C	-9.13725	-4.29897	-1.05601
										C	8.86989	-6.21343	0.64961		C	-12.6647	-5.36316	-1.62455
										C	8.72896	-7.43452	1.26747		C	-12.5844	-6.56199	-2.29465
										C	7.46823	-7.90132	1.72867		C	-11.3358	-7.15164	-2.63113
										C	6.2913	-7.08615	1.55746		C	-10.1062	-6.48928	-2.27295
										C	7.35203	-9.16689	2.36196		C	-11.2829	-8.3912	-3.32172
										C	6.1368	-9.62768	2.81264		C	-10.0797	-8.97005	-3.65274
										C	4.97925	-8.83184	2.64656		C	-8.8707	-8.32426	-3.30324
										C	5.05224	-7.59846	2.03836		C	-8.88146	-7.12054	-2.63435
										C	8.78344	-3.47962	-0.695557		C	-12.4434	-2.72407	-0.115623
										C	9.50396	-2.58576	0.319681		C	-12.9241	-1.70363	-1.15318
										C	4.79217	-4.14991	1.85124		C	-8.26694	-3.73843	-2.20898
										C	4.39804	-5.25813	-0.436785		C	-8.28378	-4.99209	0.037782
										H	-5.96902	1.55012	-5.19422		H	2.12447	0.298669	6.35739
										H	-7.2133	3.69511	-5.43684		H	3.5528	2.2693	6.8908
										H	-6.21147	5.80036	-4.60779		H	2.88995	4.5197	6.10372
										H	-3.76876	1.49357	-4.14382		H	0.07399	0.55526	5.06236
										H	-4.40123	7.00246	-3.53597		H	1.36196	5.98103	4.92027
										H	-2.18214	7.06214	-2.46049		H	-0.691927	6.35664	3.60684
										H	-2.87466	1.10595	-2.2321		H	-0.618943	0.384267	3.03892
										H	-1.26833	0.758675	-1.58791		H	-2.16443	0.259544	2.19517
										H	-2.25965	2.04055	-0.865789		H	-0.962904	1.45933	1.68087
										H	-0.421186	2.68543	-4.76193		H	-3.17655	2.08589	5.37986
										H	-0.087677	1.18707	-3.8775		H	-3.55972	0.689054	4.35977
										H	-1.66918	1.44182	-4.62913		H	-2.06215	0.717069	5.30191
										H	1.23844	5.61749	-1.75958		H	-4.14022	5.35632	2.42814
										H	-0.060869	6.72514	-2.15408		H	-2.78603	6.28311	3.04295
										H	-1.12868	6.31625	0.07674		H	-1.51198	5.88827	0.920659
										H	0.160185	5.16414	0.48609		H	-2.85809	4.9157	0.289561
										H	1.59123	3.71723	-1.14789		H	-4.6176	3.54831	1.64467
										H	0.774313	0.865123	-1.95316		H	-4.21382	0.579393	2.33243
										H	3.84912	2.9803	-1.58374		H	-6.97687	3.05308	1.77482
										H	3.30203	2.93521	0.080824		H	-6.24583	3.04069	0.18185
										H	5.82601	2.53191	-0.354709		H	-8.83214	2.90686	0.306181
										H	5.02747	1.41082	0.746532		H	-8.0354	1.76594	-0.775729
										H	5.52325	0.866866	-2.22866		H	-8.93447	1.11431	2.08096
										H	6.45131	0.190819	-0.895205		H	-9.76598	0.626679	0.608951
										H	3.88554	-2.4538	-0.338905		H	-7.45487	-2.26346	0.165138
										H	6.83839	-1.81069	-0.95151		H	-10.3718	-1.31402	0.479217
										H	9.84258	-5.87343	0.311461		H	-13.6282	-4.92743	-1.38367
										H	9.60029	-8.06694	1.41368		H	-13.4956	-7.08002	-2.58104
										H	8.24853	-9.76946	2.4843		H	-12.2185	-8.87791	-3.58539
										H	6.06206	-10.5977	3.29483		H	-10.0537	-9.91859	-4.18054
										H	4.02105	-9.19804	3.00429		H	-7.92205	-8.7834	-3.56681
										H	4.14689	-7.01306	1.92874		H	-7.93745	-6.65134	-2.38322
										H	9.4767	-4.23357	-1.07506		H	-13.2593	-3.40744	0.130049
										H	8.46577	-2.8845	-1.55455		H	-12.1727	-2.21263	0.810678
										H	8.81029	-1.82843	0.721673		H	-12.1038	-1.01704	-1.4216
										H	9.85931	-3.18925	1.17113		H	-13.2347	-2.21967	-2.07657
										H	4.21988	-4.91977	2.37451		H	-7.72535	-4.54479	-2.70944
										H	5.5547	-3.77495	2.54086		H	-8.89214	-3.24208	-2.95757
										H	4.11555	-3.32516	1.61247		H	-7.53597	-3.01298	-1.84237
										H	3.84465	-6.09758	-0.008771		H	-7.77647	-5.86851	-0.372886
										H	3.67721	-4.48211	-0.70763		H	-7.52201	-4.31881	0.439735
										H	4.88358	-5.61054	-1.35206		H	-8.91521	-5.32942	0.865536
										C	11.3748	-1.14461	0.452106		C	-14.5868	-0.043519	-1.42179
										H	11.805	-1.71122	1.2918		H	-14.9685	-0.514465	-2.34034
										H	10.7735	-0.323525	0.8721		H	-13.8474	0.717627	-1.71518
										C	12.4896	-0.577643	-0.415043		C	-15.7309	0.613255	-0.66294
										H	13.0919	-1.40048	-0.832704		H	-16.4718	-0.148995	-0.372543
										H	12.0565	-0.020178	-1.26159		H	-15.3485	1.07427	0.262377
										C	0.635112	7.52526	1.63368		C	-2.94322	7.37875	-0.731815
										H	-0.398193	7.83588	1.85041		H	-1.86472	7.58308	-0.810887
										H	0.882884	6.68668	2.30248		H	-3.1979	6.61425	-1.48187
										C	1.58766	8.6854	1.88444		C	-3.73249	8.65154	-1.00238
										H	1.3378	9.52415	1.21482		H	-3.47539	9.41618	-0.251679
										H	2.62073	8.37533	1.65723		H	-4.81185	8.44703	-0.911981
										C	2.27969	10.135	3.61599		C	-4.06211	10.2686	-2.69184
										H	2.05976	11.0278	3.01039		H	-3.82083	11.0942	-2.00448
										H	3.34205	9.88412	3.47017		H	-5.15468	10.131	-2.68021
										C	2.0184	10.4324	5.08526		C	-3.60298	10.6199	-4.09943
										H	0.956123	10.69	5.22991		H	-2.50993	10.7643	-4.10955
										H	2.22687	9.53407	5.68999		H	-3.83368	9.78757	-4.7851
										C	2.70471	11.89	6.80042		C	-3.92941	12.2432	-5.77157
										H	3.39429	12.7187	6.97929		H	-4.50271	13.1532	-5.96511
										H	1.67714	12.2268	7.01056		H	-2.85476	12.4739	-5.84482
										H	2.94774	11.0658	7.48986		H	-4.17659	11.4932	-6.53979
										C	14.359	0.858853	-0.27349		C	-17.3901	2.27097	-0.942627
										H	15.0305	0.091179	-0.688304		H	-18.1928	1.57216	-0.660339
										H	14.0063	1.48296	-1.10949		H	-17.0782	2.8083	-0.033365
										C	15.1168	1.71942	0.726803		C	-17.9097	3.2625	-1.97335
										H	15.4754	1.09318	1.56047		H	-18.228	2.72357	-2.88108
										H	14.4407	2.48043	1.15099		H	-17.1019	3.95433	-2.26488
										C	16.9891	3.13852	0.861091		C	-19.5738	4.90345	-2.24805
										H	17.4406	2.56729	1.68774		H	-19.9782	4.43002	-3.15676
										H	17.7856	3.54787	0.23477		H	-20.3915	5.37746	-1.69966
										H	16.4075	3.96974	1.29063		H	-18.8502	5.67657	-2.55214
										O	0.771014	7.14118	0.271567		O	-3.27753	6.93309	0.576207
										O	1.44709	9.05008	3.23952		O	-3.39761	9.0768	-2.3047
										O	2.86085	11.5037	5.4503		O	-4.28013	11.7987	-4.47701
										O	10.5755	-1.98684	-0.367905		O	-13.9994	-1.01318	-0.564325
										O	13.2678	0.262228	0.408509		O	-16.2963	1.57849	-1.52199
										O	16.1913	2.31642	0.034105		O	-18.9883	3.95325	-1.38161
										N	2.06211	-1.11339	-1.16471		N	-5.60537	-1.18843	1.26971
										H	1.13889	-0.774807	-0.918477		H	-4.629	-0.944937	1.14711
										C	1.95703	-2.0514	-2.29324		C	-5.73085	-2.19166	2.33841
										H	2.90845	-2.56262	-2.45029		H	-6.74364	-2.59809	2.35908
										H	1.71017	-1.51686	-3.22413		H	-5.53479	-1.73993	3.32369
										C	0.86836	-3.07071	-2.00219		C	-4.73273	-3.3119	2.09769
										H	0.769416	-3.76435	-2.85178		H	-4.80395	-4.05602	2.90635
										H	1.12575	-3.65937	-1.107		H	-4.95112	-3.81945	1.14437
										O	-0.343006	-2.36254	-1.78924		O	-3.43606	-2.73627	2.0582
										C	-1.42651	-3.21303	-1.43552		C	-2.41863	-3.68413	1.75989
										H	-1.61128	-3.95382	-2.22747		H	-2.39748	-4.48061	2.51834
										H	-1.20509	-3.75978	-0.506586		H	-2.59951	-4.15416	0.781513
										C	-2.66442	-2.34988	-1.24156		C	-1.08195	-2.95743	1.7408
										H	-2.48006	-1.60202	-0.452267		H	-1.10391	-2.15286	0.986801
										H	-2.88844	-1.80398	-2.17298		H	-0.896278	-2.4903	2.72216
										O	-3.72073	-3.21409	-0.888768		O	-0.094556	-3.91591	1.43558
										C	-4.95104	-2.54212	-0.680875		C	1.21538	-3.37724	1.38304
										H	-4.86293	-1.80041	0.128525		H	1.28707	-2.59056	0.615565
										H	-5.26735	-2.00957	-1.59176		H	1.4961	-2.93022	2.34983
										C	-5.99206	-3.5883	-0.309746		C	2.16902	-4.51419	1.04564
										H	-6.07729	-4.3329	-1.11699		H	2.09672	-5.30193	1.81227
										H	-5.67916	-4.11909	0.603336		H	1.88839	-4.96186	0.079009
										O	-7.2144	-2.90663	-0.111513		O	3.47057	-3.96578	0.996645
										C	-8.28196	-3.76436	0.246567		C	4.46823	-4.9214	0.686544
										H	-8.46404	-4.51927	-0.534044		H	4.49353	-5.72634	1.43744
										H	-8.0656	-4.29721	1.18554		H	4.28285	-5.38378	-0.295434
										C	-9.51583	-2.89073	0.419527		C	5.80159	-4.18822	0.669378
										H	-9.33944	-2.14202	1.20301		H	5.78096	-3.38962	-0.084527
										H	-9.73857	-2.36543	-0.518537		H	5.99114	-3.73197	1.65042
										O	-10.5804	-3.76187	0.77929		O	6.79086	-5.15795	0.358204
										C	-11.8187	-3.23463	0.994215		C	8.09659	-4.76034	0.276162
										C	-12.82	-4.15489	1.34368		C	9.0218	-5.76786	-0.032276
										C	-12.1303	-1.87283	0.887772		C	8.54255	-3.45043	0.47919
										C	-14.1128	-3.71944	1.58253		C	10.372	-5.4639	-0.135461
										H	-12.5569	-5.20499	1.42054		H	8.65774	-6.77782	-0.192949
										C	-13.4333	-1.44423	1.12973		C	9.90529	-3.1616	0.373868
										H	-11.373	-1.14517	0.619912		H	7.84904	-2.65568	0.729726
										C	-14.4408	-2.35392	1.47892		C	10.8444	-4.15097	0.058127
										H	-14.8865	-4.42932	1.85226		H	11.0735	-6.25292	-0.395167
										H	-13.6789	-0.391262	1.04844		H	10.2458	-2.1471	0.557952
										C	-15.8148	-1.89114	1.73208		C	12.2964	-3.84944	-0.026781
										C	-18.2284	-1.07589	2.17407		N	13.1094	-4.64456	0.802701
										N	-17.3015	-0.155224	1.84093		N	14.368	-5.01232	0.363621
										N	-17.9764	-2.39123	2.29229		C	14.9906	-4.14772	-0.355095
										N	-16.7455	-2.80778	2.06705		C	16.3459	-4.56065	-0.866155
										N	-16.074	-0.568785	1.61593		C	15.0298	-0.447194	-1.7499
										C	-19.6259	-0.597944	2.42758		O	16.3908	0.029266	-2.07022
										H	-19.6373	0.139251	3.23765		C	16.6716	1.26681	-1.70129
										H	-20.0297	-0.105915	1.53599		O	17.9787	1.49626	-2.12151
										H	-20.2643	-1.44171	2.69564		O	15.9858	2.06725	-1.12179
															N	18.3991	2.76428	-1.7991
															C	18.132	3.8537	-2.63504
															C	18.7456	5.06109	-1.93349
															C	19.3014	4.53646	-0.591066
															C	18.9896	3.04356	-0.561236
															O	19.1903	2.23578	0.311506
															O	17.5374	3.79626	-3.68323
															C	15.1841	-1.98215	-1.69641
															C	14.4025	-2.74692	-0.602155
															C	12.8974	-2.93493	-0.823513
															C	12.1493	-2.08693	-1.81851
															C	12.0237	-0.600535	-1.36621
															C	12.6453	0.432271	-2.31856
															C	14.0695	0.111953	-2.81601
															H	12.6462	-5.42937	1.24119
															H	16.5478	-5.58526	-0.546611
															H	16.4033	-4.51886	-1.96062
															H	17.143	-3.91229	-0.477577
															H	14.7932	-0.041601	-0.761823
															H	19.5163	5.49066	-2.58084
															H	17.9676	5.81989	-1.80921
															H	18.8333	5.00397	0.279969
															H	20.3825	4.6725	-0.489442
															H	16.246	-2.15041	-1.50573
															H	14.9817	-2.40952	-2.68593
															H	14.554	-2.19127	0.344521
															H	11.1555	-2.51129	-1.98355
															H	12.6516	-2.13249	-2.79317
															H	10.9654	-0.348706	-1.2209
															H	12.4838	-0.491977	-0.376155
															H	12.6612	1.40437	-1.8096
															H	12.0054	0.557828	-3.20193
															H	14.0374	-0.589978	-3.65761
															H	14.495	1.03895	-3.21247
